# Supplementary material for: N-Benzyl­pyridin-2-amine
Source: Acta Crystallogr Sect E Struct Rep Online. 2010 Nov 6;66(Pt 12):o3077. doi: 10.1107/S1600536810044351 (PMC3011657; doi:10.1107/S1600536810044351)
Supplement: Supplementary file 2 [file e-66-o3077-Isup2.hkl]

# 
# h,k,l, Fc-squared, Fo-squared, sigma(Fo-squared) and status flag 
# 
data_I
_shelx_title ' zh in P-1' 
_shelx_refln_list_code          4 
_shelx_F_calc_maximum       69.57 
_exptl_crystal_F_000       196.00 
_reflns_d_resolution_high  0.8108 
 
loop_ 
 _symmetry_equiv_pos_as_xyz 
 'x, y, z' 
 '-x, -y, -z' 
 
_cell_length_a     5.9233 
_cell_length_b     8.0984 
_cell_length_c    10.6024 
_cell_angle_alpha  94.916 
_cell_angle_beta   91.360 
_cell_angle_gamma  94.451 
 
_shelx_F_squared_multiplier     1.000 
 
loop_ 
 _refln_index_h 
 _refln_index_k 
 _refln_index_l 
 _refln_F_squared_calc 
 _refln_F_squared_meas 
 _refln_F_squared_sigma 
 _refln_observed_status 
   1   0   0       22.79       16.79      0.76 o 
   2   0   0      141.77      142.45      3.03 o 
   3   0   0        0.96        1.22      0.79 o 
   4   0   0       52.66       59.75      2.69 o 
   5   0   0        0.53        1.68      1.59 o 
   6   0   0        0.14        4.58      2.12 o 
   7   0   0        0.03        1.61      2.33 o 
  -7   1   0        1.56        1.07      1.91 o 
  -6   1   0        0.55        0.95      2.75 o 
  -5   1   0        0.04        2.89      1.08 o 
  -4   1   0        4.15        4.21      1.41 o 
  -3   1   0      328.61      353.27      8.01 o 
  -2   1   0      109.12       97.68      2.46 o 
  -1   1   0      671.17      570.81      3.93 o 
   1   1   0     2997.28     2610.65      4.94 o 
   2   1   0       84.48       74.29      3.02 o 
   3   1   0       26.10       23.53      2.82 o 
   4   1   0       18.66       20.51      2.73 o 
   5   1   0        9.85        7.56      2.45 o 
   6   1   0        0.15        0.00      2.16 o 
   7   1   0        2.46        9.21      3.37 o 
  -7   2   0        3.92        1.03      2.47 o 
  -6   2   0        7.08        6.36      1.69 o 
  -5   2   0       11.88       13.03      1.87 o 
  -4   2   0       44.43       46.23      2.41 o 
  -3   2   0       91.49       99.06      2.75 o 
  -2   2   0      250.47      248.24      5.81 o 
  -1   2   0      780.17      773.73      8.33 o 
   0   2   0     1452.05     1343.33      6.00 o 
   1   2   0      117.47      105.48      2.50 o 
   2   2   0        2.03        2.88      1.95 o 
   3   2   0        0.30        1.45      1.76 o 
   4   2   0       15.69       18.46      2.72 o 
   5   2   0        2.61        0.00      2.17 o 
   6   2   0        0.07        0.43      2.21 o 
   7   2   0        0.44        5.83      3.09 o 
  -7   3   0        0.00        9.44      4.21 o 
  -6   3   0        2.66        1.61      1.21 o 
  -5   3   0        0.07        0.00      1.10 o 
  -4   3   0       57.02       60.54      2.63 o 
  -3   3   0      196.55      202.93      4.33 o 
  -1   3   0      560.64      540.83     16.23 o 
   0   3   0        5.21        4.93      0.91 o 
   1   3   0      714.41      686.21      6.28 o 
   2   3   0      350.95      339.60      7.43 o 
   3   3   0       28.11       35.73      3.77 o 
   4   3   0       69.46       73.62     12.57 o 
   5   3   0        0.89        1.71      1.38 o 
   6   3   0        1.59        6.23      2.92 o 
  -6   4   0        0.50        0.00      1.57 o 
  -5   4   0        2.37        5.05      1.34 o 
  -4   4   0        1.03        2.60      1.52 o 
  -3   4   0       17.94       17.73      1.17 o 
  -2   4   0      237.80      261.30      7.15 o 
   0   4   0       12.78       12.52      1.20 o 
   1   4   0      375.07      369.12      5.49 o 
   2   4   0      191.60      200.67      6.02 o 
   3   4   0       23.94       19.24      3.02 o 
   4   4   0       49.38       44.91      5.36 o 
   5   4   0        7.86        7.92      2.39 o 
   6   4   0        1.53        2.92      1.78 o 
  -6   5   0        7.42       11.96      2.85 o 
  -5   5   0        0.40        1.63      1.80 o 
  -4   5   0       35.98       35.12      3.65 o 
  -3   5   0        0.16        1.02      1.84 o 
  -2   5   0        4.18        4.34      3.01 o 
  -1   5   0      169.17      182.17     16.67 o 
   0   5   0       19.71       19.01      1.69 o 
   1   5   0        0.57        1.29      1.10 o 
   2   5   0       21.41       21.62      2.06 o 
   3   5   0        0.79        9.12      5.17 o 
   4   5   0        1.45        4.24      1.61 o 
   5   5   0        2.23        3.17      6.38 o 
   6   5   0        0.41        2.19      7.83 o 
  -6   6   0        0.02        0.00      1.94 o 
  -5   6   0       17.55       20.06      3.35 o 
  -4   6   0        2.44        2.05      1.93 o 
  -3   6   0        0.77        3.48      2.49 o 
  -2   6   0        0.85        1.69      2.67 o 
  -1   6   0        2.28        3.00      1.67 o 
   0   6   0       30.69       29.54      2.84 o 
   1   6   0        2.21        2.12      1.49 o 
   2   6   0       41.50       53.37      3.95 o 
   3   6   0       43.03       47.98      6.54 o 
   4   6   0       11.49        6.35      3.13 o 
   5   6   0        0.06        2.25      2.33 o 
  -5   7   0        1.07        2.30      2.19 o 
  -4   7   0        0.66        5.36      2.46 o 
  -3   7   0        0.97        1.49      2.04 o 
  -2   7   0        1.06        1.99      3.77 o 
  -1   7   0       28.03       33.42      3.73 o 
   0   7   0        0.69        2.03      1.41 o 
   1   7   0        5.49        2.76      1.22 o 
   2   7   0        9.77       10.78      3.57 o 
   3   7   0       36.05       46.76      6.63 o 
   4   7   0        2.86        5.16      1.63 o 
  -4   8   0        0.17        1.35      2.17 o 
  -3   8   0        0.99        0.00      2.21 o 
  -2   8   0        0.49        5.27      2.68 o 
  -1   8   0       11.00        6.37      2.57 o 
   0   8   0        2.52        2.36      1.39 o 
   1   8   0        0.00        2.76      1.78 o 
   2   8   0        3.10        0.99      1.11 o 
   3   8   0        1.92        7.93      4.85 o 
  -3   9   0        0.45        0.00      2.24 o 
  -2   9   0        4.30        1.69      2.25 o 
  -1   9   0        5.97        4.87      2.82 o 
   0   9   0        7.54        4.14      1.69 o 
   1   9   0        6.50        7.11      2.11 o 
   2   9   0        9.63        7.84      3.14 o 
  -2  -9   1        0.06        2.73      2.49 o 
  -1  -9   1        3.84        6.58      2.41 o 
   0  -9   1        5.85        4.01      2.56 o 
   1  -9   1        0.48        1.93      2.71 o 
   2  -9   1        0.17        0.85      2.08 o 
   3  -9   1        0.04        1.83      2.22 o 
  -3  -8   1        0.07        2.77      1.43 o 
  -2  -8   1        2.95        3.64      1.47 o 
  -1  -8   1        0.09        2.63      0.96 o 
   0  -8   1       11.48        9.85      3.90 o 
   1  -8   1        0.43        1.62      2.20 o 
   2  -8   1        0.33        0.66      1.09 o 
   3  -8   1       12.84       10.30      3.12 o 
   4  -8   1        0.77        0.02      2.15 o 
  -4  -7   1        2.82        7.17      2.49 o 
  -3  -7   1       13.15       14.58      3.33 o 
  -2  -7   1        5.52        3.95      1.21 o 
  -1  -7   1        0.00        0.00      1.66 o 
   0  -7   1       69.90       69.81      4.67 o 
   1  -7   1        3.58        2.83      2.55 o 
   2  -7   1        5.43        5.28      2.69 o 
   3  -7   1        3.00        5.17      4.48 o 
   4  -7   1       28.14       30.75      4.34 o 
   5  -7   1        1.19        4.20      2.94 o 
  -5  -6   1        0.13        2.67      2.03 o 
  -4  -6   1        4.86        5.37      4.33 o 
  -3  -6   1       27.15       27.31      4.64 o 
  -2  -6   1       11.56        7.37      1.51 o 
  -1  -6   1        2.90        2.71      0.90 o 
   0  -6   1       38.20       40.87      2.67 o 
   1  -6   1      108.38      120.48     16.56 o 
   2  -6   1        1.39        2.31      1.78 o 
   3  -6   1        1.28        2.99      1.11 o 
   4  -6   1        1.59        0.08      1.95 o 
   5  -6   1        7.83        9.44      2.98 o 
   6  -6   1        0.04        0.49      2.97 o 
  -6  -5   1        0.11        4.60      2.16 o 
  -5  -5   1        0.51        5.37     14.62 o 
  -4  -5   1       27.43       20.70      3.22 o 
  -3  -5   1      246.44      298.87     10.47 o 
  -2  -5   1      169.69      180.98      5.06 o 
  -1  -5   1        3.26        5.85      1.16 o 
   0  -5   1        0.12        0.87      1.24 o 
   2  -5   1       33.32       39.20      7.90 o 
   3  -5   1        3.29        1.15      1.41 o 
   4  -5   1        3.39        3.58      1.97 o 
   5  -5   1        0.11        3.06      2.22 o 
   6  -5   1        0.02        2.94      1.88 o 
  -6  -4   1        1.58        5.58      1.70 o 
  -5  -4   1       14.52       10.05      2.48 o 
  -4  -4   1       38.78       42.37      5.47 o 
  -3  -4   1        9.05        6.19      1.59 o 
  -2  -4   1      121.94      121.11      3.37 o 
  -1  -4   1      356.38      367.54      4.80 o 
   0  -4   1       32.66       34.03      1.90 o 
   1  -4   1        8.10        0.00      4.43 o 
   2  -4   1        2.64        3.52      1.68 o 
   3  -4   1       16.36       16.75      3.22 o 
   4  -4   1        0.07        1.81      1.18 o 
   5  -4   1       16.16       16.65      3.63 o 
   6  -4   1        0.73       10.40      4.19 o 
  -6  -3   1        0.52        2.28      6.89 o 
  -5  -3   1       12.00        9.42      2.28 o 
  -4  -3   1        8.43        9.90      1.85 o 
  -3  -3   1       10.54        5.17      2.09 o 
  -2  -3   1      181.23      188.71      3.54 o 
  -1  -3   1      153.95      165.36      3.15 o 
   0  -3   1       12.48       14.98      1.26 o 
   1  -3   1      193.92      204.49      5.89 o 
   2  -3   1      128.43      129.61      2.98 o 
   3  -3   1       34.35       32.25      3.13 o 
   4  -3   1       21.56       22.12      2.07 o 
   5  -3   1        0.60        0.00      1.56 o 
   6  -3   1        7.51        5.68      3.10 o 
   7  -3   1        0.00        2.82      3.36 o 
  -7  -2   1        2.19        3.33      2.52 o 
  -6  -2   1        1.03        2.47      4.52 o 
  -5  -2   1      105.70      123.62      9.33 o 
  -4  -2   1       34.35       30.66      3.47 o 
  -3  -2   1       10.16        7.37      2.64 o 
  -2  -2   1      436.91      438.20      4.11 o 
   0  -2   1     1538.91     1544.17      6.39 o 
   1  -2   1      375.97      339.25      3.73 o 
   2  -2   1      239.12      234.91      3.22 o 
   3  -2   1        0.75        0.26      1.23 o 
   4  -2   1        5.54        4.97      1.88 o 
   5  -2   1        0.30        1.62      1.52 o 
   6  -2   1        6.38        6.98      2.32 o 
   7  -2   1        0.20        0.87      1.84 o 
  -7  -1   1        1.23        3.81      4.26 o 
  -6  -1   1        0.08        0.76      2.06 o 
  -5  -1   1        0.00        0.00      1.97 o 
  -4  -1   1      166.40      181.62      5.65 o 
  -3  -1   1       55.79       55.83      1.77 o 
  -2  -1   1      338.44      320.08      4.10 o 
  -1  -1   1     4497.84     4273.58      8.47 o 
   0  -1   1        0.01        0.00      0.27 o 
   1  -1   1      477.13      449.69      2.82 o 
   2  -1   1       14.57       12.21      1.12 o 
   3  -1   1      327.69      352.40      8.64 o 
   4  -1   1       39.96       43.66      2.56 o 
   5  -1   1        0.11        0.87      1.02 o 
   6  -1   1        0.45        1.99      2.16 o 
   7  -1   1        3.30        2.92      2.46 o 
  -7   0   1        1.48        0.00      1.96 o 
  -6   0   1        9.28       10.99      3.12 o 
  -5   0   1        9.09       10.89      1.63 o 
  -4   0   1       66.93       73.99      3.63 o 
  -3   0   1       49.76       48.92      1.80 o 
  -2   0   1        2.56        2.65      1.00 o 
  -1   0   1      117.36       97.98      1.85 o 
   1   0   1      322.33      292.48      2.09 o 
   2   0   1      105.19       95.09      2.66 o 
   3   0   1      112.04      114.96      4.47 o 
   4   0   1       23.69       21.07      1.74 o 
   5   0   1        1.76        5.69      3.13 o 
   6   0   1        1.55        2.70      4.48 o 
   7   0   1        0.31        5.09      3.75 o 
  -7   1   1        1.04        1.06      2.21 o 
  -6   1   1        1.15        0.12      2.27 o 
  -5   1   1       10.12       10.16      1.80 o 
  -4   1   1       12.05       11.44      2.33 o 
  -3   1   1       60.05       63.23      2.16 o 
  -2   1   1      102.10      100.02      2.04 o 
  -1   1   1     3183.71     2987.17      5.97 o 
   0   1   1       20.95       16.10      0.63 o 
   3   1   1       48.32       54.85      4.01 o 
   4   1   1        0.14        0.00      1.78 o 
   5   1   1        2.89        3.16      2.47 o 
   6   1   1        0.21        2.82      2.31 o 
   7   1   1        0.11        3.28      2.50 o 
  -7   2   1        0.18        2.39      1.85 o 
  -6   2   1        0.18        2.28      2.45 o 
  -5   2   1        1.73        2.10      2.07 o 
  -4   2   1      108.40      120.38      3.36 o 
  -3   2   1      119.43      132.49      2.87 o 
  -2   2   1        4.57        2.24      0.91 o 
  -1   2   1     2817.35     2786.17      8.42 o 
   0   2   1     4839.34     4693.06     15.88 o 
   1   2   1      625.13      615.28      3.87 o 
   2   2   1      199.21      188.94      4.16 o 
   4   2   1        1.70        2.33      3.20 o 
   5   2   1        0.04        0.00      3.20 o 
   6   2   1        1.19        4.97      4.17 o 
  -7   3   1        2.03        1.01      2.99 o 
  -6   3   1        0.71        0.31      1.07 o 
  -5   3   1        1.75        1.60      1.16 o 
  -4   3   1        1.23        0.00      1.19 o 
  -3   3   1      179.95      195.48      3.40 o 
  -2   3   1      182.75      199.71      2.77 o 
  -1   3   1        9.53       10.77      1.31 o 
   0   3   1        1.76        0.22      1.13 o 
   1   3   1       75.34       70.23      1.88 o 
   2   3   1       10.01        9.99      1.28 o 
   3   3   1        0.13        1.27      1.81 o 
   4   3   1        3.58        6.59      3.68 o 
   5   3   1        3.20        6.16      5.26 o 
   6   3   1        0.77        2.01      2.29 o 
  -6   4   1        3.33        5.27      2.73 o 
  -5   4   1       29.13       26.85      4.03 o 
  -4   4   1       14.48       16.09      1.74 o 
  -3   4   1        4.41        3.67      0.90 o 
  -2   4   1      503.19      522.82      7.05 o 
  -1   4   1      342.53      350.54      6.57 o 
   0   4   1        3.03        4.88      1.83 o 
   1   4   1        0.01        0.22      0.83 o 
   2   4   1       10.53       10.73      2.21 o 
   3   4   1        0.00        1.64      1.34 o 
   4   4   1        3.17        0.64      3.23 o 
   5   4   1        0.46        3.21      1.42 o 
   6   4   1        0.21        0.00      2.48 o 
  -6   5   1        3.60        3.39      3.60 o 
  -5   5   1        1.29        4.80      3.12 o 
  -4   5   1       15.31       12.18      2.41 o 
  -3   5   1        0.16        4.06      2.88 o 
  -2   5   1      191.27      211.49      5.81 o 
  -1   5   1       79.57       73.35      3.20 o 
   0   5   1        7.36        7.57      1.37 o 
   1   5   1       22.45       22.03      2.24 o 
   2   5   1       12.49       12.64      1.35 o 
   3   5   1       20.22       20.79      3.49 o 
   4   5   1       12.22        9.18      2.52 o 
   5   5   1        0.74        1.01      3.57 o 
  -6   6   1        0.77        4.20      2.53 o 
  -5   6   1        1.34        1.44      1.98 o 
  -4   6   1        0.27        0.00      1.91 o 
  -3   6   1        2.01        2.68      2.07 o 
  -2   6   1       15.28       14.06      7.37 o 
  -1   6   1        0.58        1.89      0.89 o 
   0   6   1       10.42       13.34      1.73 o 
   1   6   1        0.36        1.08      0.81 o 
   2   6   1       14.88       18.99      2.12 o 
   3   6   1       28.29       21.91      4.50 o 
   4   6   1        6.87        4.85      2.20 o 
   5   6   1        1.86        6.05      3.08 o 
  -5   7   1        2.10        3.65      2.13 o 
  -4   7   1        2.31        3.08      2.08 o 
  -3   7   1        7.66        6.34      2.42 o 
  -2   7   1        8.58        8.16      2.65 o 
  -1   7   1       12.63       12.31      3.88 o 
   0   7   1        1.61        3.01      1.34 o 
   1   7   1        0.13        0.00      1.06 o 
   2   7   1       12.08       10.25      1.58 o 
   3   7   1        0.64        1.79      2.11 o 
   4   7   1        0.01        0.00      2.20 o 
  -4   8   1        0.00        2.30      2.22 o 
  -3   8   1        0.36        6.54      3.65 o 
  -2   8   1        0.12        2.84      2.38 o 
  -1   8   1       23.31       27.21      6.62 o 
   0   8   1        2.27        3.95      1.33 o 
   1   8   1        7.58        9.67      3.09 o 
   2   8   1       11.54       10.14      2.22 o 
   3   8   1       24.20       15.08      5.24 o 
  -3   9   1        1.65        2.33      2.28 o 
  -2   9   1        1.44        4.73      2.61 o 
  -1   9   1        0.22        1.94      3.00 o 
   0   9   1       13.05        8.77      2.54 o 
   1   9   1        5.57        9.84      2.61 o 
   2   9   1        7.60        6.34      3.75 o 
  -2  -9   2        0.29        8.16      3.51 o 
  -1  -9   2        0.10        0.00      1.77 o 
   0  -9   2        1.26        3.48      1.44 o 
   1  -9   2        0.01        4.59      2.53 o 
   2  -9   2       10.19        9.08      3.02 o 
   3  -9   2        0.89        4.07      1.51 o 
  -3  -8   2        1.94        0.00      1.89 o 
  -2  -8   2        1.75        1.56      1.17 o 
  -1  -8   2       14.46       11.91      2.75 o 
   0  -8   2        1.08        1.91      1.99 o 
   1  -8   2        5.21        4.78      2.49 o 
   2  -8   2        0.21        2.36      3.00 o 
   3  -8   2       26.31       20.44      4.54 o 
   4  -8   2        0.02        3.11      2.68 o 
  -4  -7   2       16.64       17.21      3.27 o 
  -3  -7   2       21.81       17.47      4.10 o 
  -2  -7   2        1.33        1.11      0.90 o 
  -1  -7   2       10.02       10.54      1.74 o 
   0  -7   2       28.81       28.83      2.40 o 
   1  -7   2        2.04        2.25      2.73 o 
   2  -7   2        2.02        2.95      2.28 o 
   4  -7   2        2.50        5.31      2.24 o 
   5  -7   2        0.03        1.42      2.18 o 
  -5  -6   2        0.74        2.87      1.14 o 
  -4  -6   2       17.74       16.16      2.78 o 
  -3  -6   2        8.54        4.92      2.17 o 
  -2  -6   2       14.04       13.45      2.38 o 
  -1  -6   2       11.48       14.27      1.99 o 
   0  -6   2       47.88       44.60      2.62 o 
   1  -6   2        0.56        1.93      1.58 o 
   2  -6   2        2.81        5.34      2.57 o 
   3  -6   2       25.92       28.25      4.37 o 
   4  -6   2        0.22        2.78      1.72 o 
   5  -6   2        0.52        3.86      2.06 o 
   6  -6   2        0.87        1.52      1.92 o 
  -5  -5   2        0.19        1.85      2.96 o 
  -4  -5   2       12.23       16.06      3.17 o 
  -3  -5   2        4.86        3.30      2.67 o 
  -2  -5   2        0.02        0.03      1.08 o 
  -1  -5   2       59.68       65.29      5.44 o 
   0  -5   2       93.88      109.91      3.27 o 
   1  -5   2        0.96        0.39      1.49 o 
   2  -5   2        7.13        7.52      2.38 o 
   3  -5   2        4.90        3.12      1.89 o 
   4  -5   2       10.63       10.36      2.93 o 
   5  -5   2        3.18        2.79      2.09 o 
   6  -5   2        1.14        2.77      2.25 o 
  -6  -4   2        1.67        0.33      2.35 o 
  -5  -4   2        3.84        1.17      1.97 o 
  -4  -4   2       10.74       12.88      2.62 o 
  -3  -4   2       83.50       86.66      4.26 o 
  -2  -4   2      193.00      201.85      4.19 o 
  -1  -4   2       83.75       93.68      5.29 o 
   0  -4   2        6.84        6.18      2.62 o 
   1  -4   2       81.97       91.39      4.50 o 
   2  -4   2        4.58        3.52      1.54 o 
   3  -4   2        5.80        2.60      1.43 o 
   4  -4   2        2.61        2.50      1.40 o 
   5  -4   2        8.76        7.50      4.45 o 
   6  -4   2        0.09        5.87      3.49 o 
  -6  -3   2        5.90        5.45      2.67 o 
  -5  -3   2        6.59        5.28      2.47 o 
  -4  -3   2      113.59      108.05     21.09 o 
  -3  -3   2      108.71      107.01      3.99 o 
  -2  -3   2     1111.90     1211.43      8.45 o 
  -1  -3   2        3.72        3.67      0.83 o 
   0  -3   2        0.76        0.80      0.79 o 
   1  -3   2       38.65       40.47      2.11 o 
   2  -3   2        0.12        0.54      0.73 o 
   3  -3   2        3.13        1.54      1.39 o 
   4  -3   2        0.05        1.18      0.74 o 
   5  -3   2       21.91       19.35      2.45 o 
   6  -3   2        0.76        0.13      1.82 o 
  -6  -2   2        0.25        2.73      4.09 o 
  -5  -2   2       56.43       73.48      6.68 o 
  -4  -2   2        4.91        2.60      1.83 o 
  -3  -2   2        1.90        2.93      0.97 o 
  -2  -2   2        0.49        0.74      0.68 o 
  -1  -2   2      548.07      559.08      5.64 o 
   0  -2   2      120.14      103.98      2.04 o 
   1  -2   2        8.68        6.70      0.96 o 
   2  -2   2       38.42       37.86      2.98 o 
   3  -2   2       14.76       16.83      2.02 o 
   4  -2   2       19.09       21.04      2.09 o 
   5  -2   2        4.35        3.63      1.44 o 
   7  -2   2        4.08        2.10      2.41 o 
  -7  -1   2        0.55        3.96      2.17 o 
  -6  -1   2       10.44        6.88      5.03 o 
  -5  -1   2       31.83       37.48      3.77 o 
  -4  -1   2        4.54        4.43      1.32 o 
  -3  -1   2       17.06       13.94      1.44 o 
  -2  -1   2      114.12      112.39      3.50 o 
  -1  -1   2      153.37      149.54      4.84 o 
   0  -1   2       74.11       65.33      1.51 o 
   1  -1   2       96.88       83.86      2.46 o 
   2  -1   2       95.31       79.49      2.84 o 
   3  -1   2       61.09       67.25      3.27 o 
   4  -1   2        2.00        0.00      0.93 o 
   5  -1   2        1.71        1.86      1.41 o 
   6  -1   2        0.94        1.02      2.62 o 
   7  -1   2        0.75        0.81      2.07 o 
  -7   0   2        0.00        3.70      2.05 o 
  -6   0   2       23.25       26.91      3.53 o 
  -5   0   2      135.49      161.72      6.55 o 
  -4   0   2        0.34        1.17      0.86 o 
  -3   0   2        0.72        2.37      0.94 o 
  -2   0   2      145.45      133.82      3.66 o 
  -1   0   2      200.78      184.12      2.48 o 
   1   0   2       37.78       36.91      3.76 o 
   2   0   2       96.55       89.34      2.50 o 
   3   0   2       39.92       44.04      2.44 o 
   4   0   2        3.38        2.52      0.84 o 
   5   0   2        0.13        1.87      2.05 o 
   6   0   2       18.31       19.08      3.51 o 
   7   0   2        1.40        4.16      3.43 o 
  -7   1   2        1.43        2.38      1.85 o 
  -6   1   2        0.58        4.14      1.62 o 
  -5   1   2        0.06        2.41      1.31 o 
  -4   1   2       85.64       93.62      3.16 o 
  -3   1   2      100.88      104.66      2.68 o 
  -2   1   2       17.81       14.97      1.19 o 
  -1   1   2      937.07      868.27      4.33 o 
   0   1   2       86.44       91.39      2.01 o 
   1   1   2      266.44      242.07      3.17 o 
   2   1   2      219.79      232.68      3.79 o 
   3   1   2       37.43       37.35      2.79 o 
   4   1   2       19.53       25.62      3.82 o 
   5   1   2        4.54        2.67      2.61 o 
   6   1   2        2.47        7.19      4.29 o 
   7   1   2       10.00       10.14      6.27 o 
  -7   2   2        0.49        0.00      1.73 o 
  -6   2   2       24.64       21.82      2.13 o 
  -5   2   2        8.27       10.67      1.80 o 
  -4   2   2       15.10       17.83      2.38 o 
  -3   2   2       83.70       82.47      2.63 o 
  -2   2   2        4.84        3.70      0.97 o 
  -1   2   2       32.68       27.62      1.41 o 
   0   2   2      243.38      219.90      2.76 o 
   1   2   2       29.73       27.76      1.59 o 
   2   2   2       60.80       56.00      2.65 o 
   3   2   2       58.77       60.00      4.53 o 
   4   2   2        6.06        5.59      2.55 o 
   5   2   2        0.00        0.00      2.08 o 
   6   2   2        5.50        6.97      4.22 o 
  -7   3   2        3.29        7.56      4.48 o 
  -6   3   2        2.42        1.08      1.27 o 
  -5   3   2        1.32        0.42      1.63 o 
  -4   3   2        2.03        0.00      1.92 o 
  -3   3   2       16.18       15.23      1.41 o 
  -2   3   2      231.26      245.79      7.87 o 
  -1   3   2      267.87      265.88      5.14 o 
   0   3   2      288.20      283.94      4.02 o 
   1   3   2      399.63      416.65      6.12 o 
   2   3   2       20.60       19.76      3.16 o 
   3   3   2        7.44        5.16      1.78 o 
   4   3   2        1.19        7.24      2.64 o 
   5   3   2        0.32        2.62      5.25 o 
   6   3   2        0.04        0.00      2.28 o 
  -6   4   2        0.83        0.00      1.70 o 
  -5   4   2        2.59        1.32      1.04 o 
  -4   4   2        4.69        3.66      1.31 o 
  -3   4   2       17.65       19.10      1.68 o 
  -2   4   2      348.19      347.84      4.54 o 
  -1   4   2      374.68      366.30      4.39 o 
   0   4   2        9.25        9.13      1.40 o 
   1   4   2       13.59       18.09      1.55 o 
   2   4   2       93.66       99.49      2.94 o 
   3   4   2        0.14        0.00      1.91 o 
   4   4   2        6.20        5.84      2.07 o 
   5   4   2        3.73        3.46      2.06 o 
   6   4   2        0.64        1.51      1.79 o 
  -6   5   2        0.33        2.57      1.87 o 
  -5   5   2        0.60        0.91      3.75 o 
  -4   5   2        1.43        0.00      1.85 o 
  -3   5   2       16.87       16.31      2.89 o 
  -2   5   2        0.31        2.50      1.35 o 
  -1   5   2        3.20        3.29      0.84 o 
   0   5   2        0.18        0.00      0.84 o 
   1   5   2        8.45       13.09      1.77 o 
   2   5   2        1.19        0.65      0.90 o 
   3   5   2        4.00        5.06      1.91 o 
   4   5   2        1.53        0.82      1.40 o 
   5   5   2        1.31        5.17      1.62 o 
  -6   6   2        1.60        1.69      3.16 o 
  -5   6   2        3.47        5.88      3.53 o 
  -4   6   2        0.23        0.35      1.97 o 
  -3   6   2       42.20       38.65      6.51 o 
  -2   6   2      279.11      294.55      8.38 o 
  -1   6   2        0.18        0.00      0.94 o 
   0   6   2       12.75       12.77      2.04 o 
   1   6   2        6.04        4.80      2.09 o 
   2   6   2       26.13       25.40      3.97 o 
   3   6   2        4.58        3.72      2.95 o 
   4   6   2        1.06        3.43      6.15 o 
   5   6   2        1.06        1.37      1.54 o 
  -5   7   2        4.09        5.67      5.45 o 
  -4   7   2        0.89        0.00      2.01 o 
  -3   7   2       15.55       17.71      5.83 o 
  -2   7   2        0.14        6.25      4.13 o 
  -1   7   2       78.55       89.63      7.52 o 
   0   7   2       15.40       17.23      3.42 o 
   1   7   2        3.41        2.47      1.37 o 
   2   7   2       39.49       44.17      5.05 o 
   3   7   2        0.57        1.49      3.01 o 
   4   7   2        0.04        0.49      1.76 o 
  -4   8   2        7.30        6.23      4.01 o 
  -3   8   2        3.75        5.54      2.28 o 
  -2   8   2        0.01        2.17      2.06 o 
  -1   8   2       19.09       22.48      4.37 o 
   0   8   2       10.94       14.91      6.95 o 
   1   8   2        0.67        0.85      1.68 o 
   2   8   2        4.27        7.53      6.38 o 
   3   8   2        3.27        5.71      1.97 o 
  -3   9   2        6.77        5.17      2.49 o 
  -2   9   2        0.70        4.26      2.63 o 
  -1   9   2        1.31        2.50      2.10 o 
   0   9   2        0.18        0.04      1.82 o 
   1   9   2        1.42        1.25      1.16 o 
   2   9   2        3.73        4.48      2.15 o 
  -2  -9   3        1.70        1.91      1.91 o 
  -1  -9   3        2.39        3.17      1.93 o 
   0  -9   3        0.93        0.24      1.85 o 
   1  -9   3        0.10        2.77      3.39 o 
   2  -9   3        3.00        2.48      2.45 o 
   3  -9   3        0.14        6.34      2.44 o 
  -3  -8   3        3.72        1.94      1.77 o 
  -2  -8   3        1.40        2.97      1.88 o 
  -1  -8   3        0.45        1.92      1.01 o 
   0  -8   3        0.65        0.86      2.04 o 
   1  -8   3        0.30        4.21      2.05 o 
   2  -8   3        0.00        1.37      2.35 o 
   3  -8   3        2.03        4.39      2.01 o 
   4  -8   3        1.92        2.99      3.22 o 
  -4  -7   3        2.99        2.71      2.10 o 
  -3  -7   3        0.02        1.87      1.74 o 
  -2  -7   3        0.03        0.00      1.11 o 
  -1  -7   3        0.68        0.23      1.10 o 
   0  -7   3        4.49        2.30      0.86 o 
   1  -7   3        2.21        1.73      2.27 o 
   2  -7   3        9.17        8.09      4.06 o 
   3  -7   3       10.52        8.90      5.39 o 
   4  -7   3        1.14        4.36      4.74 o 
   5  -7   3        6.08        9.42      3.54 o 
  -5  -6   3        0.11        1.65      1.14 o 
  -4  -6   3        4.83        5.27      1.66 o 
  -3  -6   3       15.85       13.43      2.77 o 
  -2  -6   3        7.78        5.41      1.71 o 
  -1  -6   3       10.30       10.99      2.55 o 
   0  -6   3        0.33        0.82      1.21 o 
   1  -6   3        0.28        0.94      3.35 o 
   2  -6   3       27.16       35.07      4.37 o 
   3  -6   3       31.73       28.27      4.01 o 
   4  -6   3        0.26        1.41      1.25 o 
   5  -6   3        0.79        3.24      2.02 o 
  -5  -5   3        1.63        1.94      2.81 o 
  -4  -5   3        7.71        4.71      1.80 o 
  -3  -5   3       58.39       63.35      7.61 o 
  -2  -5   3       28.73       29.44      3.10 o 
  -1  -5   3        7.08        6.38      1.44 o 
   0  -5   3        1.54        2.47      1.37 o 
   1  -5   3        1.13        2.53      0.79 o 
   2  -5   3       18.06       19.46      3.92 o 
   3  -5   3       12.10       16.48      3.16 o 
   4  -5   3       31.28       30.89      4.33 o 
   5  -5   3        1.41        1.81      1.37 o 
   6  -5   3        0.11        0.00      1.87 o 
  -6  -4   3        5.85        7.81      2.41 o 
  -5  -4   3        4.00        1.29      2.84 o 
  -4  -4   3       14.53       18.69      5.17 o 
  -3  -4   3       24.45       21.68      3.19 o 
  -2  -4   3        4.18        6.91      2.68 o 
  -1  -4   3       28.09       31.13      2.68 o 
   0  -4   3       42.70       45.26      2.04 o 
   1  -4   3       52.75       49.58      2.03 o 
   2  -4   3       55.98       51.59      3.35 o 
   3  -4   3        0.45        1.39      1.79 o 
   4  -4   3       52.58       53.21      3.17 o 
   5  -4   3       30.98       33.48      4.11 o 
   6  -4   3        1.69        4.36      2.17 o 
  -6  -3   3        2.73        2.40      2.17 o 
  -5  -3   3        0.70        0.25      1.79 o 
  -4  -3   3        2.58        3.11      2.47 o 
  -3  -3   3        0.96        0.60      0.63 o 
  -2  -3   3       43.74       43.07      3.29 o 
  -1  -3   3      202.97      209.58      4.16 o 
   0  -3   3        3.00        2.72      0.90 o 
   1  -3   3        5.23        5.49      1.27 o 
   2  -3   3       10.08        8.53      1.48 o 
   3  -3   3       17.67       15.39      1.93 o 
   4  -3   3       16.18       22.15      4.81 o 
   5  -3   3        6.80        5.97      1.49 o 
   6  -3   3        0.80        0.00      1.18 o 
  -6  -2   3        0.07        4.11      2.47 o 
  -5  -2   3       12.28       10.47      2.99 o 
  -4  -2   3        0.32        1.88      2.32 o 
  -3  -2   3        3.55        3.28      0.93 o 
  -2  -2   3       14.14       16.24      1.71 o 
  -1  -2   3        5.86        5.40      1.12 o 
   0  -2   3        0.28        0.00      0.69 o 
   1  -2   3        0.24        1.28      0.83 o 
   2  -2   3        0.00        0.29      0.78 o 
   3  -2   3       29.38       24.01      2.24 o 
   4  -2   3        7.23        9.92      1.87 o 
   5  -2   3       17.39       15.51      3.01 o 
   6  -2   3        0.00        0.09      1.85 o 
   7  -2   3        1.53        4.51      3.29 o 
  -7  -1   3        0.00        0.05      1.93 o 
  -6  -1   3       21.19       19.27      3.04 o 
  -5  -1   3       17.01       18.00      4.69 o 
  -4  -1   3       29.98       27.99      2.43 o 
  -3  -1   3       90.36       90.59      3.78 o 
  -2  -1   3      416.41      444.13      6.16 o 
  -1  -1   3       99.14       95.75      3.40 o 
   0  -1   3       76.91       59.93      2.30 o 
   1  -1   3       10.98       10.91      1.24 o 
   2  -1   3      127.63      128.67      4.66 o 
   3  -1   3        3.40        3.33      1.32 o 
   4  -1   3        1.82        2.25      1.33 o 
   5  -1   3       80.69       90.54      9.85 o 
   6  -1   3       11.17        4.28      2.26 o 
   7  -1   3        0.71        6.16      2.58 o 
  -7   0   3        0.24        7.03      3.39 o 
  -6   0   3        0.29        0.40      4.02 o 
  -5   0   3       34.29       33.67      2.88 o 
  -4   0   3        0.95        0.08      1.00 o 
  -3   0   3       26.51       24.26      1.57 o 
  -2   0   3        6.93        5.01      0.75 o 
  -1   0   3      332.12      303.45      5.64 o 
   0   0   3       35.50       31.18      2.49 o 
   1   0   3       19.71       16.94      1.35 o 
   2   0   3       53.32       54.17      2.69 o 
   3   0   3      112.87      137.43      4.44 o 
   4   0   3        3.23        2.45      0.81 o 
   5   0   3        3.75        3.23      4.06 o 
   6   0   3       55.39       57.79      6.22 o 
   7   0   3        0.20        6.84      2.27 o 
  -7   1   3        5.52        3.80      1.96 o 
  -6   1   3       18.67       16.58      5.57 o 
  -5   1   3       24.68       28.35      2.89 o 
  -4   1   3       46.73       44.59      2.37 o 
  -3   1   3       35.81       41.45      1.92 o 
  -2   1   3       47.20       42.66      1.62 o 
  -1   1   3      294.98      283.34      3.91 o 
   0   1   3      563.49      534.24      7.27 o 
   1   1   3        1.09        0.00      0.74 o 
   2   1   3       36.90       41.87      3.17 o 
   3   1   3       17.68       19.28      2.45 o 
   4   1   3        1.27        0.87      2.70 o 
   5   1   3        0.55        3.43      2.15 o 
   6   1   3        0.24        0.00      2.15 o 
  -7   2   3        5.40        3.38      1.84 o 
  -6   2   3       22.73       25.85      3.90 o 
  -5   2   3       11.33       10.79      2.00 o 
  -4   2   3        2.71        4.84      1.53 o 
  -3   2   3      179.77      192.82      3.91 o 
  -2   2   3       10.22        7.36      1.50 o 
  -1   2   3      554.91      547.72      4.77 o 
   0   2   3      262.15      286.69      3.70 o 
   1   2   3        0.85        1.47      0.65 o 
   2   2   3       25.38       29.18      2.45 o 
   3   2   3       37.30       29.31      5.16 o 
   4   2   3        0.02        1.58      4.36 o 
   5   2   3        3.28        1.25      2.11 o 
   6   2   3        9.65       11.26      3.22 o 
  -6   3   3        0.41        1.64      1.25 o 
  -5   3   3        0.57        0.06      1.30 o 
  -4   3   3        0.00        1.87      1.14 o 
  -3   3   3       12.84       12.37      1.66 o 
  -2   3   3        1.68        1.08      0.98 o 
  -1   3   3       57.99       63.09      2.58 o 
   0   3   3        6.04        4.84      1.40 o 
   1   3   3      163.60      166.08      3.81 o 
   2   3   3      111.73      116.21      3.01 o 
   3   3   3        9.69       12.87      2.81 o 
   4   3   3       35.30       30.95      4.76 o 
   5   3   3        1.02        0.55      2.36 o 
   6   3   3        0.07        2.95      2.92 o 
  -6   4   3        6.56        7.29      6.87 o 
  -5   4   3        0.30        0.18      1.09 o 
  -4   4   3        0.36        0.00      1.01 o 
  -3   4   3       42.85       39.40      2.15 o 
  -2   4   3       20.54       21.59      1.62 o 
  -1   4   3       18.48       17.74      1.68 o 
   0   4   3      115.39      132.11      3.18 o 
   1   4   3       91.96      106.07      3.79 o 
   2   4   3        0.05        2.31      1.20 o 
   3   4   3       10.16       14.22      2.71 o 
   4   4   3       14.41       20.88      3.75 o 
   5   4   3        3.68        3.98      2.01 o 
   6   4   3        0.11        4.83      2.47 o 
  -6   5   3        3.49        4.53      2.35 o 
  -5   5   3        2.23        1.33      1.78 o 
  -4   5   3        1.52        1.37      1.80 o 
  -3   5   3      231.09      248.15      9.21 o 
  -2   5   3        2.94        2.43      1.28 o 
  -1   5   3       50.45       52.32      2.97 o 
   0   5   3        1.30        1.33      1.13 o 
   1   5   3      252.88      282.61     14.20 o 
   2   5   3        1.15        3.21      2.22 o 
   3   5   3        0.12        0.00      1.88 o 
   4   5   3        0.07        2.67      4.43 o 
   5   5   3        1.75        2.72      1.58 o 
  -5   6   3        1.26        3.49      2.12 o 
  -4   6   3        0.32        4.09      1.91 o 
  -3   6   3        0.06        0.00      2.62 o 
  -2   6   3      278.89      298.33      7.38 o 
  -1   6   3       20.41       21.49      3.08 o 
   0   6   3       13.89       13.92      1.90 o 
   1   6   3        2.72        4.25      1.17 o 
   2   6   3        8.99       10.23      1.80 o 
   3   6   3        0.03        2.49      2.20 o 
   4   6   3        0.12        3.59      1.19 o 
   5   6   3        1.26        2.18      1.70 o 
  -5   7   3        0.99        5.00      2.16 o 
  -4   7   3        1.03        3.40      2.50 o 
  -3   7   3        9.64        9.00      4.03 o 
  -2   7   3        2.13        3.08      3.87 o 
  -1   7   3        6.43        6.41      2.37 o 
   0   7   3        0.07        1.50      0.91 o 
   1   7   3        3.11        1.80      1.21 o 
   2   7   3        0.83        3.43      1.10 o 
   3   7   3        1.33        2.90      1.51 o 
   4   7   3        0.32        0.00      2.26 o 
  -4   8   3        5.05        5.87      4.58 o 
  -3   8   3       19.79       17.14      3.19 o 
  -2   8   3       56.04       62.21      7.68 o 
  -1   8   3       35.27       43.16      4.79 o 
   0   8   3        0.00        1.71      1.61 o 
   2   8   3        2.59        1.03      1.45 o 
   3   8   3        1.17        2.18      1.58 o 
  -2   9   3        1.33        1.68      2.10 o 
  -1   9   3       25.09       17.27      5.55 o 
   0   9   3       14.33       18.01      3.30 o 
   1   9   3        3.69        4.32      2.28 o 
  -2  -9   4        2.97        3.83      2.41 o 
  -1  -9   4        0.27        2.33      3.87 o 
   0  -9   4        0.89        2.47      1.42 o 
   1  -9   4        0.78        0.00      2.04 o 
   2  -9   4        8.26        6.84      2.46 o 
   3  -9   4        0.37        3.08      1.81 o 
  -3  -8   4        0.45        0.95      1.89 o 
  -2  -8   4        1.11        2.78      1.44 o 
  -1  -8   4        5.36        5.01      2.17 o 
   0  -8   4        0.30        1.93      2.35 o 
   1  -8   4        5.92        4.05      2.71 o 
   2  -8   4        0.20        1.73      2.23 o 
   3  -8   4        0.05        2.93      1.75 o 
   4  -8   4        0.61        4.07      2.17 o 
  -4  -7   4        3.66        1.44      1.82 o 
  -3  -7   4        0.97        2.39      1.47 o 
  -2  -7   4        0.00        0.41      0.88 o 
  -1  -7   4        0.35        0.00      1.39 o 
   0  -7   4        0.02        1.29      0.93 o 
   1  -7   4        0.19        0.60      1.37 o 
   2  -7   4       21.36       20.87      3.87 o 
   3  -7   4        1.37        0.00      3.43 o 
   4  -7   4        0.42        0.00      2.09 o 
   5  -7   4        1.80        3.15      2.20 o 
  -5  -6   4        3.18        4.29      1.65 o 
  -4  -6   4        0.74        2.04      1.55 o 
  -3  -6   4        6.57        7.04      1.61 o 
  -2  -6   4        3.19        3.12      1.83 o 
  -1  -6   4        1.17        1.37      2.06 o 
   0  -6   4        2.71        2.52      2.01 o 
   1  -6   4        0.30        1.59      1.09 o 
   2  -6   4       25.78       25.69      4.60 o 
   3  -6   4       84.01       81.78     20.42 o 
   4  -6   4        7.05       10.91      4.15 o 
   5  -6   4        0.10        2.99      1.59 o 
  -5  -5   4        0.62        1.40      2.40 o 
  -4  -5   4        3.27        1.20      3.64 o 
  -3  -5   4        0.04        1.61      1.62 o 
  -2  -5   4        0.03        1.44      2.20 o 
  -1  -5   4        2.40        2.80      0.99 o 
   0  -5   4       15.61       23.00      4.45 o 
   1  -5   4        9.19       11.94      2.68 o 
   2  -5   4       16.10       14.63      1.38 o 
   3  -5   4       91.59      120.58     21.47 o 
   4  -5   4       74.10       88.87     10.60 o 
   5  -5   4       14.83       20.72      3.12 o 
   6  -5   4        2.50       10.23      3.12 o 
  -6  -4   4        0.01        3.14      1.66 o 
  -5  -4   4        0.28        0.62      2.20 o 
  -4  -4   4        2.16        2.95      1.00 o 
  -3  -4   4        2.55        1.71      1.24 o 
  -2  -4   4        1.36        1.46      0.95 o 
  -1  -4   4        0.01        1.29      0.83 o 
   0  -4   4        6.17        7.01      2.61 o 
   1  -4   4       19.33       17.52      1.49 o 
   2  -4   4       60.83       64.18      3.15 o 
   3  -4   4       15.63       17.21      2.69 o 
   4  -4   4       11.23        8.94      2.05 o 
   5  -4   4        9.73        9.03      4.61 o 
   6  -4   4        1.72        2.71      1.71 o 
  -6  -3   4        1.55        6.67      2.18 o 
  -5  -3   4        0.24        0.00      3.98 o 
  -4  -3   4        2.63        1.86      2.06 o 
  -3  -3   4        3.54        3.98      1.31 o 
  -2  -3   4        0.06        1.20      0.74 o 
  -1  -3   4       30.40       34.65      2.61 o 
   0  -3   4       66.28       62.78      2.32 o 
   1  -3   4        2.72        3.06      0.80 o 
   2  -3   4       49.29       49.69      2.85 o 
   3  -3   4       29.41       27.76      4.14 o 
   4  -3   4      137.55      154.36      8.02 o 
   5  -3   4       16.29       16.00      2.00 o 
   6  -3   4        1.62        1.05      1.15 o 
  -6  -2   4        0.60        4.08      1.97 o 
  -5  -2   4        3.89        4.82      2.28 o 
  -4  -2   4        1.30        1.14      1.31 o 
  -3  -2   4       51.62       58.76      6.32 o 
  -2  -2   4       34.02       41.63      3.18 o 
  -1  -2   4        1.80        2.14      0.79 o 
   0  -2   4       12.88       13.02      1.16 o 
   1  -2   4     1055.08     1173.46      8.03 o 
   2  -2   4        1.47        0.04      0.91 o 
   3  -2   4        3.19        2.47      0.93 o 
   4  -2   4       37.60       32.51      3.77 o 
   5  -2   4      104.60      108.04      6.15 o 
   6  -2   4        3.00        4.35      2.71 o 
  -6  -1   4        5.87        2.54      2.23 o 
  -5  -1   4        2.81        2.75      1.87 o 
  -4  -1   4        0.37        0.78      1.12 o 
  -3  -1   4       12.59       14.41      1.86 o 
  -2  -1   4      369.35      380.68      8.81 o 
  -1  -1   4       71.56       69.81      2.29 o 
   0  -1   4       10.48        8.62      1.55 o 
   1  -1   4       40.40       38.91      2.10 o 
   2  -1   4      183.36      215.83      6.63 o 
   3  -1   4       25.54       24.47      2.77 o 
   4  -1   4        8.34        8.90      1.42 o 
   5  -1   4       20.63       16.52      3.43 o 
   6  -1   4        0.18        1.27      1.12 o 
  -6   0   4        9.87       13.30      3.09 o 
  -5   0   4        7.89       10.31      2.83 o 
  -4   0   4        5.07        4.71      1.33 o 
  -3   0   4        6.33        6.46      2.02 o 
  -2   0   4      403.96      425.13      4.42 o 
   0   0   4      158.43      161.99      1.80 o 
   1   0   4      118.45      117.51      2.71 o 
   2   0   4       11.06       12.27      1.26 o 
   3   0   4        0.62        3.06      0.97 o 
   4   0   4        1.93        0.95      1.01 o 
   5   0   4       14.41       14.97      2.98 o 
   6   0   4        0.00        1.90      2.26 o 
  -6   1   4       10.90       10.21      1.94 o 
  -5   1   4       22.75       24.86      3.26 o 
  -4   1   4       89.48       92.73      6.33 o 
  -3   1   4       42.43       49.60      2.35 o 
  -2   1   4       12.48       12.99      1.11 o 
  -1   1   4      112.36      131.88      2.24 o 
   0   1   4        0.70        0.92      0.48 o 
   1   1   4        0.96        1.26      0.44 o 
   2   1   4      211.42      232.86      4.75 o 
   3   1   4       41.64       34.07      9.14 o 
   4   1   4        6.60        4.30      2.00 o 
   5   1   4       30.75       32.66      4.49 o 
   6   1   4        3.53        4.48      1.80 o 
  -6   2   4        0.19        0.00      1.58 o 
  -5   2   4        7.66        8.28      1.82 o 
  -4   2   4        3.84        4.84      2.60 o 
  -3   2   4       13.87       15.86      1.59 o 
  -2   2   4        1.23        1.35      1.14 o 
  -1   2   4      134.96      146.37      2.98 o 
   0   2   4       29.24       31.23      3.74 o 
   1   2   4       19.87       20.08      1.70 o 
   2   2   4       39.38       33.10      4.70 o 
   3   2   4       97.29       92.04      9.62 o 
   4   2   4        2.21        3.71      2.26 o 
   5   2   4        8.56       11.86      3.15 o 
   6   2   4       10.73        4.79      2.57 o 
  -6   3   4        9.25        5.23      1.75 o 
  -5   3   4        3.14        3.50      1.42 o 
  -4   3   4      192.90      230.58      5.24 o 
  -3   3   4       43.37       39.09      2.35 o 
  -2   3   4        0.79        1.80      1.16 o 
  -1   3   4       94.29      104.70      3.24 o 
   0   3   4      234.26      258.45      4.17 o 
   1   3   4       21.06       20.63      2.98 o 
   2   3   4        0.65        2.04      1.03 o 
   3   3   4       12.35       10.35      1.72 o 
   4   3   4        3.53        0.00      1.92 o 
   5   3   4        0.18        0.00      2.40 o 
   6   3   4        0.02        0.00      2.39 o 
  -6   4   4        0.36        3.63      2.07 o 
  -5   4   4        0.19        1.82      1.50 o 
  -4   4   4       19.85       21.80      2.59 o 
  -3   4   4      252.60      269.58      7.54 o 
  -2   4   4      116.81      114.48      6.94 o 
  -1   4   4       10.23        9.14      1.90 o 
   0   4   4      136.21      153.84      5.24 o 
   1   4   4        0.83        0.00      1.11 o 
   2   4   4        1.72        2.57      1.06 o 
   3   4   4       10.71       13.31      3.00 o 
   4   4   4        7.20        4.84      1.75 o 
   5   4   4        3.17        4.41      1.98 o 
  -6   5   4        2.11        4.88      2.80 o 
  -5   5   4        0.17        0.00      1.85 o 
  -4   5   4        0.10        1.63      2.23 o 
  -3   5   4       41.32       33.85      2.32 o 
  -2   5   4        9.75        7.68      1.83 o 
  -1   5   4        0.30        0.20      0.93 o 
   0   5   4       20.19       21.68      2.80 o 
   1   5   4       14.74       16.94      1.98 o 
   2   5   4        8.31        6.73      2.00 o 
   3   5   4        0.01        2.21      1.10 o 
   4   5   4        5.61        3.43      2.39 o 
   5   5   4        0.39        1.52      2.50 o 
  -5   6   4        0.65        2.57      2.07 o 
  -4   6   4        0.60        1.04      1.97 o 
  -3   6   4       14.44       17.11      3.40 o 
  -2   6   4       29.55       28.20      4.01 o 
  -1   6   4        6.93        6.18      1.43 o 
   0   6   4        4.18        4.48      1.44 o 
   1   6   4       10.65        9.05      1.70 o 
   2   6   4        1.60        1.95      1.57 o 
   3   6   4        0.57        2.75      1.72 o 
   4   6   4        0.63        4.69      2.33 o 
  -4   7   4        7.35        5.51      2.97 o 
  -3   7   4       67.93       64.42      4.77 o 
  -2   7   4       36.60       33.77      3.52 o 
  -1   7   4       10.94       10.46      1.87 o 
   0   7   4       19.87       13.27      1.88 o 
   1   7   4       16.41       20.26      4.42 o 
   2   7   4        0.16        0.86      1.63 o 
   3   7   4        0.42        1.90      1.32 o 
  -3   8   4        3.56        2.40      2.80 o 
  -2   8   4       27.51       23.67      4.08 o 
  -1   8   4       23.09       27.55      4.04 o 
   0   8   4        0.82        0.00      1.74 o 
   1   8   4        0.74        3.84      1.83 o 
   2   8   4        0.04        2.73      2.30 o 
  -2   9   4        0.29        2.91      2.52 o 
  -1   9   4        1.60        2.96      1.17 o 
   0   9   4        0.71        1.38      1.88 o 
  -1  -9   5        0.33        5.35      1.81 o 
   0  -9   5        1.42        3.30      2.58 o 
   1  -9   5       21.56       19.45      3.49 o 
   2  -9   5        3.48        2.38      3.45 o 
  -3  -8   5        0.25        1.92      1.41 o 
  -2  -8   5        0.28        1.29      1.93 o 
  -1  -8   5        0.15        3.04      1.21 o 
   0  -8   5        0.00        1.67      2.44 o 
   1  -8   5        9.73        9.58      4.09 o 
   2  -8   5       38.17       33.97      4.70 o 
   3  -8   5        2.97        7.75      4.88 o 
   4  -8   5        0.04        3.86      1.67 o 
  -4  -7   5        2.47        2.01      1.47 o 
  -3  -7   5        6.30        5.46      1.71 o 
  -2  -7   5        8.84        6.82      1.74 o 
  -1  -7   5       10.47        9.65      1.82 o 
   0  -7   5        7.90        4.34      1.46 o 
   1  -7   5        0.14        0.56      1.74 o 
   2  -7   5       69.34       70.04     10.38 o 
   3  -7   5       24.80       28.47      5.48 o 
   4  -7   5        0.01        5.35      2.13 o 
  -5  -6   5        1.96        1.82      1.46 o 
  -4  -6   5        0.03        0.05      1.35 o 
  -3  -6   5        3.21        3.30      1.14 o 
  -2  -6   5        2.05        2.02      1.11 o 
  -1  -6   5        3.42        3.91      1.87 o 
   0  -6   5       31.96       32.39      2.26 o 
   1  -6   5        5.93        7.88      1.38 o 
   2  -6   5        4.42        3.55      2.42 o 
   3  -6   5        4.77        3.60      2.04 o 
   4  -6   5        4.19        4.55      3.23 o 
   5  -6   5       10.41       17.03      3.65 o 
  -5  -5   5        1.01        2.09      1.97 o 
  -4  -5   5        0.00        2.12      1.40 o 
  -3  -5   5        5.21        6.31      1.91 o 
  -2  -5   5        0.03        0.80      0.93 o 
  -1  -5   5        1.86        3.54      1.33 o 
   0  -5   5        1.95        2.43      1.40 o 
   1  -5   5        2.01        2.60      0.98 o 
   2  -5   5       68.24       70.18      3.29 o 
   3  -5   5       41.07       38.42      7.28 o 
   4  -5   5        0.00        2.44      1.69 o 
   5  -5   5       18.82       20.37      3.83 o 
   6  -5   5       11.64        4.95      4.80 o 
  -6  -4   5        0.98        0.00      2.04 o 
  -5  -4   5        1.80        3.30      3.97 o 
  -4  -4   5        1.76        1.20      1.65 o 
  -3  -4   5        2.41        1.86      1.21 o 
  -2  -4   5        4.22        5.20      1.09 o 
  -1  -4   5       14.55       15.21      2.14 o 
   0  -4   5      109.33      105.09      4.59 o 
   1  -4   5       64.49       70.93      3.16 o 
   2  -4   5       16.11       13.27      1.81 o 
   3  -4   5      189.33      205.87     11.52 o 
   4  -4   5       36.41       31.66      3.65 o 
   5  -4   5        5.01        6.00      2.63 o 
   6  -4   5        0.48        1.51      4.12 o 
  -6  -3   5        0.04        0.39      2.04 o 
  -5  -3   5        0.01        1.32      1.15 o 
  -4  -3   5        9.15       10.46      3.08 o 
  -3  -3   5       17.05       16.89      2.53 o 
  -2  -3   5       12.84       17.98      2.14 o 
  -1  -3   5       10.61        9.56      1.33 o 
   0  -3   5      223.93      251.20      8.26 o 
   1  -3   5        2.47        2.54      0.87 o 
   2  -3   5       95.42      111.81      6.08 o 
   3  -3   5        0.31        1.40      0.71 o 
   4  -3   5      232.91      275.32     19.40 o 
   5  -3   5        8.15       10.19      3.12 o 
   6  -3   5        0.14        1.00      0.80 o 
  -6  -2   5        4.37        5.14      2.31 o 
  -5  -2   5        3.54        1.29      1.39 o 
  -4  -2   5        7.23        6.68      1.29 o 
  -3  -2   5       65.52       62.68      5.01 o 
  -2  -2   5      116.78      117.77      4.09 o 
  -1  -2   5        0.60        1.54      0.66 o 
   0  -2   5        1.07        2.49      0.73 o 
   1  -2   5      177.50      209.55      5.75 o 
   2  -2   5        1.31        1.59      0.88 o 
   3  -2   5        0.01        2.31      2.28 o 
   4  -2   5       31.08       28.89      2.94 o 
   5  -2   5        7.60        5.38      1.59 o 
   6  -2   5        0.02        0.00      2.52 o 
  -6  -1   5        8.09        9.93      2.60 o 
  -5  -1   5       18.28       17.83      2.58 o 
  -4  -1   5        2.72        2.28      1.32 o 
  -3  -1   5       52.81       53.10      2.87 o 
  -2  -1   5       22.13       22.38      2.50 o 
  -1  -1   5       66.45       70.36      2.35 o 
   0  -1   5      387.65      396.00      4.10 o 
   1  -1   5        2.01        3.50      0.95 o 
   2  -1   5       33.30       39.51      2.64 o 
   3  -1   5       17.08       18.37      1.93 o 
   4  -1   5       57.24       53.16      4.46 o 
   5  -1   5        3.00        1.86      1.01 o 
   6  -1   5        0.56        2.62      1.45 o 
  -6   0   5        0.43        1.20      1.57 o 
  -5   0   5        0.70        0.58      1.55 o 
  -4   0   5        0.00        2.83      1.46 o 
  -3   0   5       32.44       31.50      1.83 o 
  -2   0   5        0.22        0.51      0.56 o 
  -1   0   5       62.23       62.16      7.58 o 
   0   0   5      138.34      164.42      7.59 o 
   1   0   5      631.15      723.88      6.60 o 
   2   0   5      183.47      222.84      8.96 o 
   3   0   5        1.37        0.01      1.34 o 
   4   0   5        6.02        3.43      1.67 o 
   5   0   5       11.85       13.46      2.44 o 
   6   0   5        3.25        2.83      2.06 o 
  -6   1   5        4.72        3.09      1.45 o 
  -5   1   5       25.50       26.29      2.71 o 
  -4   1   5       18.45       18.14      1.94 o 
  -3   1   5        0.15        1.80      0.87 o 
  -2   1   5       73.76       74.22      2.16 o 
  -1   1   5      185.73      181.83     15.22 o 
   0   1   5       14.22       16.22      2.34 o 
   1   1   5        0.59        0.00      0.69 o 
   2   1   5       35.49       45.53      5.04 o 
   3   1   5       44.91       49.54      3.63 o 
   4   1   5        1.59        0.99      0.78 o 
   5   1   5       11.68        9.67      2.50 o 
   6   1   5        0.24        1.22      2.34 o 
  -6   2   5        4.07        3.70      1.50 o 
  -5   2   5       58.99       57.46      3.14 o 
  -4   2   5       56.38       60.65      3.77 o 
  -3   2   5       94.55       89.62      3.97 o 
  -2   2   5       52.35       49.91      2.34 o 
  -1   2   5       18.93       21.12      2.17 o 
   0   2   5      118.00      129.38      4.97 o 
   1   2   5       50.34       48.30      3.17 o 
   2   2   5        0.03        0.58      0.73 o 
   3   2   5        6.08        5.72      1.46 o 
   4   2   5        0.04        2.35      1.44 o 
   5   2   5        0.14        1.39      2.26 o 
   6   2   5        0.83        0.24      2.26 o 
  -6   3   5        4.80        1.82      1.63 o 
  -5   3   5        1.52        3.24      1.45 o 
  -4   3   5      132.43      138.42      4.74 o 
  -3   3   5        5.87        6.24      2.95 o 
  -2   3   5        3.54        4.62      4.07 o 
  -1   3   5       35.22       35.98      2.27 o 
   0   3   5       11.99       15.32      1.45 o 
   1   3   5        0.79        2.22      0.88 o 
   2   3   5        1.72        0.19      0.89 o 
   3   3   5        0.69        2.77      1.34 o 
   4   3   5        7.92        6.24      3.99 o 
   5   3   5        2.23        2.37      1.87 o 
   6   3   5        0.25        2.86      3.37 o 
  -6   4   5        0.00        0.00      1.67 o 
  -5   4   5        3.91        1.84      1.34 o 
  -4   4   5        3.01        3.09      1.42 o 
  -3   4   5        0.77        2.09      1.30 o 
  -2   4   5        3.64        4.03      1.20 o 
  -1   4   5        0.99        1.92      1.00 o 
   0   4   5        7.46        6.28      1.20 o 
   1   4   5        0.47        0.00      1.40 o 
   2   4   5        0.37        2.27      1.14 o 
   3   4   5        1.58        1.17      1.22 o 
   4   4   5        4.65        2.42      1.48 o 
   5   4   5        3.45        3.36      2.14 o 
  -5   5   5        4.41        3.81      2.36 o 
  -4   5   5       55.58       54.13      3.15 o 
  -3   5   5       48.28       49.49      6.42 o 
  -2   5   5       25.00       23.14      2.86 o 
  -1   5   5        0.09        1.38      3.13 o 
   0   5   5        1.89        1.93      1.12 o 
   1   5   5        2.78        2.42      1.27 o 
   2   5   5        4.11        4.93      1.55 o 
   3   5   5        2.07        5.53      2.55 o 
   4   5   5        0.40        1.93      3.47 o 
   5   5   5        0.19        0.45      2.16 o 
  -5   6   5        0.76        5.14      2.41 o 
  -4   6   5        0.26        0.92      1.95 o 
  -3   6   5       32.52       38.08      3.84 o 
  -2   6   5       25.35       19.97      2.83 o 
  -1   6   5        4.58        5.23      1.94 o 
   0   6   5        8.45        5.71      2.41 o 
   1   6   5        3.52        3.09      1.35 o 
   2   6   5        0.66        1.67      1.38 o 
   3   6   5        2.24        3.33      1.44 o 
   4   6   5       14.08       12.22      2.73 o 
  -4   7   5        2.36        3.73      2.42 o 
  -3   7   5        4.03        0.00      2.03 o 
  -2   7   5        2.45        5.45      2.47 o 
  -1   7   5        2.15        4.32      1.37 o 
   0   7   5        1.71        3.14      1.40 o 
   1   7   5        0.01        0.84      1.89 o 
   2   7   5        1.41        0.39      1.53 o 
   3   7   5        1.79        0.72      1.18 o 
  -3   8   5        0.01        1.30      2.46 o 
  -2   8   5        0.10        1.35      2.00 o 
  -1   8   5        2.61        5.62      2.14 o 
   0   8   5        0.03        0.16      1.73 o 
   1   8   5        0.05        1.19      1.25 o 
   2   8   5        2.06        5.32      1.81 o 
  -1  -9   6        0.17        1.59      1.93 o 
   0  -9   6        5.38        2.52      1.24 o 
   1  -9   6       25.06       18.79      6.47 o 
  -2  -8   6        0.34        3.07      1.28 o 
  -1  -8   6        0.05        3.74      1.97 o 
   0  -8   6       11.64       11.33      3.80 o 
   1  -8   6       36.99       35.27      4.80 o 
   2  -8   6        3.36        6.67      3.92 o 
   3  -8   6        0.20        0.00      3.03 o 
  -3  -7   6        2.02        1.81      1.19 o 
  -2  -7   6        3.52        2.80      1.31 o 
  -1  -7   6        3.02        3.13      1.13 o 
   0  -7   6       16.79       15.42      2.79 o 
   1  -7   6       54.15       60.03      5.47 o 
   2  -7   6        0.18        2.56      2.02 o 
   3  -7   6        0.36        1.41      1.75 o 
   4  -7   6        0.06        0.00      2.07 o 
  -4  -6   6        1.13        3.30      1.71 o 
  -3  -6   6        0.72        2.44      1.10 o 
  -2  -6   6        7.81        9.92      1.61 o 
  -1  -6   6        1.60        1.31      0.96 o 
   0  -6   6        8.12        7.32      1.60 o 
   1  -6   6        6.09        5.75      1.51 o 
   2  -6   6       71.47       74.91      6.47 o 
   3  -6   6       16.75       19.41      3.40 o 
   4  -6   6        5.37        2.52      2.41 o 
   5  -6   6        7.64       11.62      2.60 o 
  -5  -5   6        0.00        3.74      2.01 o 
  -4  -5   6       14.44       14.95      3.10 o 
  -3  -5   6        5.48        6.09      1.42 o 
  -2  -5   6        4.58        4.60      1.09 o 
  -1  -5   6      145.60      166.88      7.53 o 
   0  -5   6        0.59        0.57      1.25 o 
   1  -5   6       18.00       13.90      1.60 o 
   2  -5   6       28.19       26.76      2.09 o 
   3  -5   6       49.72       38.99      3.54 o 
   4  -5   6        3.40        3.94      3.00 o 
   5  -5   6        0.44        5.07      2.98 o 
  -5  -4   6        2.29        2.89      2.23 o 
  -4  -4   6        4.39        4.91      2.07 o 
  -3  -4   6       24.51       22.45      2.52 o 
  -2  -4   6        0.32        1.19      0.87 o 
  -1  -4   6        0.86        1.14      1.61 o 
   0  -4   6      116.22      139.54      6.98 o 
   1  -4   6       10.66       11.53      1.51 o 
   2  -4   6        0.40        0.09      1.10 o 
   3  -4   6       28.70       26.48      2.71 o 
   4  -4   6       18.63       19.40      3.02 o 
   5  -4   6        9.22        7.77      2.71 o 
   6  -4   6        0.05        0.95      1.87 o 
  -6  -3   6        4.31        2.38      2.34 o 
  -5  -3   6        1.57        2.03      1.83 o 
  -4  -3   6        0.26        0.00      0.98 o 
  -3  -3   6       24.41       21.00      2.74 o 
  -2  -3   6        2.56        1.90      0.95 o 
  -1  -3   6       27.26       32.32      3.34 o 
   0  -3   6        0.32        2.16      1.30 o 
   1  -3   6       16.18       14.18      1.82 o 
   2  -3   6        2.28        2.27      1.28 o 
   3  -3   6       30.02       30.79      3.00 o 
   4  -3   6       17.19       13.50      4.00 o 
   5  -3   6       10.08        3.60      1.34 o 
   6  -3   6        0.24        2.78      2.99 o 
  -6  -2   6        0.31        0.36      1.57 o 
  -5  -2   6        5.95        4.46      1.64 o 
  -4  -2   6        4.92        4.48      1.73 o 
  -3  -2   6        2.67        3.24      1.97 o 
  -2  -2   6        2.66        2.38      1.53 o 
  -1  -2   6        0.28        1.22      0.74 o 
   0  -2   6       60.31       60.53      3.90 o 
   1  -2   6      122.38      147.81      7.61 o 
   2  -2   6       32.41       32.96      4.48 o 
   3  -2   6       51.34       55.16      6.47 o 
   4  -2   6        0.75        1.52      1.36 o 
   5  -2   6        0.57        0.13      1.12 o 
   6  -2   6        0.30        1.90      2.42 o 
  -6  -1   6        1.97        0.54      1.59 o 
  -5  -1   6        0.94        0.66      1.01 o 
  -4  -1   6        0.24        1.61      0.84 o 
  -3  -1   6       10.33       10.81      1.18 o 
  -2  -1   6       18.66       20.26      1.48 o 
  -1  -1   6        0.15        1.76      1.13 o 
   0  -1   6      163.16      179.29      2.64 o 
   1  -1   6        0.26        1.17      1.94 o 
   2  -1   6        1.74        1.48      0.67 o 
   3  -1   6      126.68      131.75      7.62 o 
   4  -1   6      117.37      123.80     11.17 o 
   5  -1   6        0.09        1.92      1.70 o 
   6  -1   6        1.18        3.06      2.01 o 
  -6   0   6       10.57        7.26      1.56 o 
  -5   0   6       36.09       38.47      5.77 o 
  -4   0   6        1.78        1.63      1.23 o 
  -3   0   6        3.51        4.53      1.24 o 
  -2   0   6       51.56       52.67      3.28 o 
  -1   0   6        0.44        0.00      2.24 o 
   0   0   6       35.59       32.90      5.07 o 
   1   0   6       53.06       59.19      3.48 o 
   2   0   6       17.51       20.16      2.41 o 
   3   0   6       12.74       16.21      3.73 o 
   4   0   6        1.51        0.63      1.01 o 
   5   0   6        5.65        8.76      2.61 o 
   6   0   6        1.19        1.73      2.05 o 
  -6   1   6        5.28        3.16      1.37 o 
  -5   1   6       26.06       23.76      2.31 o 
  -4   1   6       31.81       27.24      2.28 o 
  -3   1   6        9.18        8.11      3.22 o 
  -2   1   6        0.32        0.54      0.51 o 
  -1   1   6       53.06       65.09     12.81 o 
   0   1   6      160.44      155.01      6.48 o 
   1   1   6        4.62        3.75      0.77 o 
   2   1   6       87.33       83.13      4.13 o 
   3   1   6       29.69       39.25      3.74 o 
   4   1   6        1.18        0.96      1.77 o 
   5   1   6        1.98        3.11      2.49 o 
   6   1   6        2.36        2.16      3.86 o 
  -6   2   6        0.07        1.17      1.55 o 
  -5   2   6        1.96        1.82      2.28 o 
  -4   2   6        0.74        2.24      1.20 o 
  -3   2   6        0.08        0.98      0.97 o 
  -2   2   6        5.69        5.85      1.16 o 
  -1   2   6       82.08       87.66      5.51 o 
   0   2   6       57.35       56.78      4.58 o 
   1   2   6        1.72        2.78      1.57 o 
   2   2   6       10.08       10.10      2.12 o 
   3   2   6       40.10       38.89      4.33 o 
   4   2   6        1.57        0.39      1.77 o 
   5   2   6        1.85        2.64      1.98 o 
   6   2   6        0.12        0.00      2.94 o 
  -6   3   6        0.31        1.39      1.46 o 
  -5   3   6        5.04        5.77      1.93 o 
  -4   3   6       19.18       18.38      2.17 o 
  -3   3   6        7.49        7.67      1.64 o 
  -2   3   6        7.16        4.15      1.50 o 
  -1   3   6        9.29       10.28      1.69 o 
   0   3   6        0.76        0.12      0.92 o 
   1   3   6        2.51        2.63      1.41 o 
   2   3   6        0.22        2.28      1.13 o 
   3   3   6        0.59        1.41      1.03 o 
   4   3   6        3.91        7.14      1.94 o 
   5   3   6        1.46        1.84      2.91 o 
  -5   4   6       11.79        8.07      2.28 o 
  -4   4   6        7.48        7.42      1.76 o 
  -3   4   6       24.96       23.00      2.56 o 
  -2   4   6        8.97        5.84      1.81 o 
  -1   4   6       21.30       21.29      1.97 o 
   0   4   6        2.96        2.10      1.46 o 
   1   4   6        1.36        2.82      1.25 o 
   2   4   6        0.47        0.51      1.32 o 
   3   4   6       26.62       30.00      4.64 o 
   4   4   6        4.65        2.69      1.52 o 
   5   4   6        0.02        0.31      2.37 o 
  -5   5   6        1.79        0.00      1.88 o 
  -4   5   6       16.84       18.49      2.95 o 
  -3   5   6        1.25        4.17      1.46 o 
  -2   5   6        0.01        1.33      1.25 o 
  -1   5   6        6.56        6.03      2.07 o 
   0   5   6        6.32        6.60      1.26 o 
   1   5   6        3.12        4.12      1.42 o 
   2   5   6        3.21        3.71      1.65 o 
   3   5   6       37.74       35.69      5.39 o 
   4   5   6        1.35        3.02      4.18 o 
  -4   6   6        1.10        5.12      2.40 o 
  -3   6   6        0.29        0.00      1.90 o 
  -2   6   6        0.00        0.47      1.75 o 
  -1   6   6        2.24        1.95      1.14 o 
   0   6   6        1.87        1.21      0.93 o 
   1   6   6        1.71        2.42      1.41 o 
   2   6   6        1.06        1.11      1.31 o 
   4   6   6        4.81        5.70      2.15 o 
  -4   7   6        0.02        0.24      1.84 o 
  -3   7   6        0.50        4.26      2.70 o 
  -2   7   6        0.12        2.66      2.01 o 
  -1   7   6        1.14        4.06      1.68 o 
   0   7   6        0.32        1.27      1.12 o 
   1   7   6        0.40        1.60      0.92 o 
   2   7   6        0.84        4.94      1.75 o 
   3   7   6        1.98        5.37      2.59 o 
  -2   8   6        0.20        1.94      2.24 o 
  -1   8   6        0.12        1.10      1.91 o 
   0   8   6        0.42        1.28      2.11 o 
   1   8   6        3.62        3.97      1.11 o 
  -2  -8   7        0.54        2.58      1.35 o 
  -1  -8   7        0.81        2.82      1.91 o 
   0  -8   7       15.60       12.54      2.99 o 
   1  -8   7        0.08        4.30      3.44 o 
   2  -8   7        6.57        6.32      4.26 o 
   3  -8   7        2.18        4.75      2.33 o 
  -3  -7   7        0.67        1.17      1.25 o 
  -2  -7   7        5.31        6.32      1.26 o 
  -1  -7   7        9.60        9.28      1.50 o 
   0  -7   7        0.45        2.25      1.22 o 
   1  -7   7       17.89       19.07      7.45 o 
   2  -7   7        6.55        7.36      5.10 o 
   3  -7   7        0.82        6.99      2.83 o 
   4  -7   7        0.02        3.84      2.04 o 
  -4  -6   7        0.16        2.80      1.15 o 
  -3  -6   7        4.96        3.54      1.00 o 
  -2  -6   7        6.52        4.77      1.35 o 
  -1  -6   7        3.77        2.35      1.21 o 
   0  -6   7       70.22       82.09      7.92 o 
   1  -6   7       15.56       16.00      2.07 o 
   2  -6   7       17.48       16.97      4.24 o 
   3  -6   7        1.71        0.20      1.76 o 
   4  -6   7        0.19        0.00      2.69 o 
  -5  -5   7        0.31        3.36      3.13 o 
  -4  -5   7        5.36        4.04      0.98 o 
  -3  -5   7        1.70        0.31      0.95 o 
  -2  -5   7        0.01        0.00      1.14 o 
  -1  -5   7       29.10       31.94      6.90 o 
   0  -5   7       41.25       48.26      3.06 o 
   1  -5   7       10.58        8.85      1.59 o 
   2  -5   7        0.03        1.36      0.94 o 
   3  -5   7        3.63        1.93      1.49 o 
   4  -5   7        0.05        3.84      2.18 o 
   5  -5   7        0.07        1.88      1.49 o 
  -5  -4   7        0.18        1.53      1.80 o 
  -4  -4   7        3.28        3.91      1.18 o 
  -3  -4   7        0.01        0.70      1.51 o 
  -2  -4   7       24.48       25.69      2.56 o 
  -1  -4   7        4.59        4.51      1.63 o 
   0  -4   7       12.78       10.40      1.87 o 
   1  -4   7       10.71       10.29      1.89 o 
   2  -4   7        4.21        2.61      1.99 o 
   3  -4   7        2.00        3.36      1.39 o 
   4  -4   7        0.44        2.88      1.78 o 
   5  -4   7        0.37        5.27      2.19 o 
  -5  -3   7        2.92        2.84      2.55 o 
  -4  -3   7       18.92       13.44      2.46 o 
  -3  -3   7        0.31        1.62      1.05 o 
  -2  -3   7       23.04       17.96      2.09 o 
  -1  -3   7      163.61      178.06      7.74 o 
   0  -3   7        7.03        5.88      1.46 o 
   1  -3   7        3.55        4.88      1.58 o 
   2  -3   7        2.61        3.71      2.06 o 
   3  -3   7        1.15        2.99      1.31 o 
   4  -3   7        3.09        1.12      0.92 o 
   5  -3   7        0.22        2.13      0.78 o 
  -5  -2   7        0.42        2.12      0.94 o 
  -4  -2   7        0.01        2.35      2.16 o 
  -3  -2   7       13.06       12.18      2.09 o 
  -2  -2   7        3.75        5.25      1.33 o 
  -1  -2   7       26.06       22.33      1.92 o 
   0  -2   7       34.02       35.28      1.97 o 
   1  -2   7       11.25       11.31      1.44 o 
   2  -2   7        2.23        1.88      1.97 o 
   3  -2   7       83.75       91.43      5.22 o 
   4  -2   7        4.81        1.38      1.55 o 
   5  -2   7        1.65        2.06      0.75 o 
   6  -2   7        4.19        4.90      1.99 o 
  -6  -1   7       12.86        5.89      3.57 o 
  -5  -1   7        0.23        2.56      1.25 o 
  -4  -1   7        1.05        1.89      2.06 o 
  -3  -1   7        0.06        1.24      1.25 o 
  -2  -1   7       10.86       16.03      4.23 o 
  -1  -1   7       21.81       24.69      3.41 o 
   0  -1   7       31.72       32.86      4.30 o 
   1  -1   7       38.11       35.90      3.07 o 
   2  -1   7        2.01        4.07      1.24 o 
   3  -1   7        0.08        0.75      1.14 o 
   4  -1   7       44.49       48.45      4.37 o 
   5  -1   7        2.76        2.97      3.57 o 
   6  -1   7        0.34        1.83      6.63 o 
  -6   0   7        0.33        2.85      3.02 o 
  -5   0   7        5.99        3.13      2.07 o 
  -4   0   7        7.55        6.65      1.32 o 
  -3   0   7        2.05        1.33      1.02 o 
  -2   0   7       32.65       36.14      3.60 o 
  -1   0   7        0.17        6.63      3.00 o 
   0   0   7       56.62       55.84      9.51 o 
   1   0   7       68.29       63.26      2.77 o 
   2   0   7        6.97        2.52      3.01 o 
   3   0   7       29.70       30.42      4.37 o 
   4   0   7       18.25       14.83      2.04 o 
   5   0   7        5.54        7.41      2.83 o 
   6   0   7        0.56        6.04      2.82 o 
  -6   1   7        0.83        1.11      1.72 o 
  -5   1   7        0.79        1.42      1.32 o 
  -4   1   7        2.66        1.56      1.55 o 
  -3   1   7        1.80        1.21      0.93 o 
  -2   1   7        0.51        2.59      3.50 o 
  -1   1   7       15.81       16.23      3.26 o 
   0   1   7       10.47       14.85      2.37 o 
   1   1   7        1.30        2.50      1.32 o 
   2   1   7      115.63      116.76      4.81 o 
   3   1   7       79.70       78.22     10.02 o 
   4   1   7       10.77        8.65      1.58 o 
   5   1   7        4.28        3.06      1.91 o 
  -6   2   7        0.01        1.59      1.93 o 
  -5   2   7        9.68        7.85      2.20 o 
  -4   2   7        0.69        2.16      1.02 o 
  -3   2   7        0.18        0.00      0.82 o 
  -2   2   7        0.26        2.14      0.89 o 
  -1   2   7        4.44        4.89      2.12 o 
   0   2   7        5.71        5.27      1.15 o 
   1   2   7       33.46       28.93      3.10 o 
   2   2   7       46.17       50.88      7.09 o 
   3   2   7        0.89        0.70      0.88 o 
   4   2   7        0.24        2.22      1.72 o 
   5   2   7        3.58        0.78      2.08 o 
  -5   3   7        0.97        1.81      1.81 o 
  -4   3   7        2.80        1.21      1.40 o 
  -3   3   7        5.00        5.24      2.46 o 
  -2   3   7       11.58       14.11      1.69 o 
  -1   3   7       10.56       10.69      1.36 o 
   0   3   7       16.98       16.42      2.63 o 
   1   3   7        0.01        0.60      0.51 o 
   2   3   7      280.99      313.18     10.33 o 
   3   3   7        5.78        7.68      1.49 o 
   4   3   7        0.09        2.45      1.13 o 
   5   3   7        0.39        0.00      2.08 o 
  -5   4   7        3.92        3.30      1.90 o 
  -4   4   7        0.79        1.79      1.30 o 
  -3   4   7        0.50        2.12      1.30 o 
  -2   4   7       10.13       10.42      2.59 o 
  -1   4   7       37.24       29.54      2.78 o 
   0   4   7        1.53        0.80      0.87 o 
   1   4   7       19.20       18.53      2.47 o 
   2   4   7        0.28        0.00      0.92 o 
   3   4   7       32.01       28.83      5.15 o 
   4   4   7        3.55        2.79      4.24 o 
  -5   5   7        2.90        5.06      3.58 o 
  -4   5   7        2.01        3.38      1.38 o 
  -3   5   7        5.59        4.73      1.46 o 
  -2   5   7        4.34        3.04      2.49 o 
  -1   5   7        1.97        1.30      0.84 o 
   0   5   7        1.62        3.55      1.52 o 
   1   5   7        0.24        1.44      1.14 o 
   2   5   7        2.31        1.32      1.08 o 
   3   5   7        0.00        0.93      0.91 o 
   4   5   7        0.94        0.01      1.85 o 
  -4   6   7        2.23        3.55      3.61 o 
  -3   6   7        0.00        0.00      1.59 o 
  -2   6   7       15.26       12.93      2.33 o 
  -1   6   7        7.28        6.90      1.75 o 
   0   6   7        4.44        5.41      2.06 o 
   1   6   7        0.87        1.30      1.58 o 
   2   6   7        0.14        1.08      1.22 o 
   3   6   7        8.97        7.77      2.28 o 
  -3   7   7        0.52        2.29      3.02 o 
  -2   7   7        0.04        0.86      2.55 o 
  -1   7   7        0.06        0.00      1.92 o 
   0   7   7        5.30        5.96      2.01 o 
   1   7   7        5.57        5.13      1.90 o 
   2   7   7        1.08        1.27      1.76 o 
  -1  -8   8        1.29        1.39      1.68 o 
   0  -8   8        0.63        3.67      1.30 o 
   1  -8   8        2.77        0.31      2.01 o 
   2  -8   8        0.09        0.00      2.04 o 
  -2  -7   8        2.41        5.29      2.55 o 
  -1  -7   8        0.99        0.17      1.25 o 
   0  -7   8        6.88        6.32      2.32 o 
   1  -7   8        0.08        2.96      1.65 o 
   2  -7   8        0.05        1.66      3.20 o 
   3  -7   8        1.59        0.76      1.79 o 
  -3  -6   8        0.06        1.26      1.25 o 
  -2  -6   8        0.73        1.33      0.82 o 
  -1  -6   8        3.95        6.48      1.48 o 
   0  -6   8        2.82        2.92      1.25 o 
   1  -6   8        4.16        3.91      1.52 o 
   2  -6   8        8.11        9.29      2.20 o 
   3  -6   8        2.08        0.94      1.34 o 
   4  -6   8        0.74        3.45      2.04 o 
  -4  -5   8        0.44        1.51      3.16 o 
  -3  -5   8        0.09        0.03      0.90 o 
  -2  -5   8        0.97        3.42      1.74 o 
  -1  -5   8        5.63        5.20      1.34 o 
   0  -5   8        0.05        1.16      1.16 o 
   1  -5   8        0.09        2.39      1.88 o 
   2  -5   8        1.05        1.53      1.28 o 
   3  -5   8        1.24        1.22      0.92 o 
   4  -5   8        0.51        1.12      1.71 o 
  -5  -4   8        0.28        5.83      3.57 o 
  -4  -4   8        0.05        0.95      1.98 o 
  -3  -4   8        0.31        1.98      0.78 o 
  -2  -4   8       22.12       18.94      3.32 o 
  -1  -4   8       52.13       55.75      7.82 o 
   0  -4   8       28.98       27.69      2.23 o 
   1  -4   8        0.26        0.86      1.15 o 
   2  -4   8       35.16       32.84      3.71 o 
   3  -4   8        0.01        0.82      1.64 o 
   4  -4   8        0.00        1.21      2.34 o 
   5  -4   8        1.70        1.40      2.01 o 
  -5  -3   8        0.24        1.51      3.28 o 
  -4  -3   8        1.57        1.74      2.52 o 
  -3  -3   8        0.77        4.93      3.42 o 
  -2  -3   8        2.80        3.01      1.57 o 
  -1  -3   8       97.06      119.65     14.85 o 
   0  -3   8        0.06        1.55      1.07 o 
   1  -3   8        0.90        3.30      1.15 o 
   2  -3   8        4.55        2.05      0.82 o 
   3  -3   8       29.35       26.05      2.82 o 
   4  -3   8        5.85        1.41      2.07 o 
   5  -3   8        0.31        0.51      2.17 o 
  -5  -2   8        0.91        3.78      1.67 o 
  -4  -2   8        0.12        6.13      1.88 o 
  -3  -2   8        3.19        1.53      1.34 o 
  -2  -2   8       37.67       38.67      4.42 o 
  -1  -2   8       98.57      115.86     18.80 o 
   0  -2   8      104.20      124.51     18.13 o 
   1  -2   8        1.49        2.16      0.96 o 
   2  -2   8        0.99        2.36      1.46 o 
   3  -2   8       20.47       17.93      4.70 o 
   4  -2   8        8.34        8.77      2.00 o 
   5  -2   8        0.35        2.50      0.87 o 
  -5  -1   8        9.02        7.39      2.62 o 
  -4  -1   8        1.04        1.78      2.64 o 
  -3  -1   8       22.04       24.22      4.21 o 
  -2  -1   8       75.35       82.11      9.17 o 
  -1  -1   8       20.93       17.00      2.70 o 
   0  -1   8       40.54       42.98      5.83 o 
   1  -1   8       55.84       55.27      2.98 o 
   2  -1   8        0.45        1.73      1.24 o 
   3  -1   8        9.97        9.91      2.43 o 
   4  -1   8        1.08        0.00      1.30 o 
   5  -1   8        0.48        0.08      1.76 o 
  -5   0   8        0.10        2.17      1.89 o 
  -4   0   8        3.88        3.78      1.17 o 
  -3   0   8        0.00        0.00      1.69 o 
  -2   0   8        2.35        3.95      1.64 o 
  -1   0   8        2.92        3.52      2.46 o 
   0   0   8       15.25       18.86      3.47 o 
   1   0   8       10.39       10.43      1.94 o 
   2   0   8       29.26       31.02      2.86 o 
   3   0   8       41.79       46.10      9.33 o 
   4   0   8        2.51        2.24      1.49 o 
   5   0   8        0.24        0.00      1.77 o 
  -5   1   8        1.99        3.27      2.09 o 
  -4   1   8        1.80        4.59      2.17 o 
  -3   1   8       26.48       26.46      3.82 o 
  -2   1   8        1.71        4.44      1.87 o 
  -1   1   8        3.52        4.73      1.43 o 
   0   1   8       50.47       47.43      6.28 o 
   1   1   8      201.62      210.61      6.41 o 
   2   1   8       44.16       45.00      3.26 o 
   3   1   8        0.49        0.22      1.13 o 
   4   1   8       10.49        8.69      1.99 o 
   5   1   8        5.54        4.20      2.14 o 
  -5   2   8        3.22        8.20      2.66 o 
  -4   2   8        0.84        2.89      1.65 o 
  -3   2   8        5.35        6.38      3.42 o 
  -2   2   8       29.92       29.36      3.13 o 
  -1   2   8       24.56       21.97      3.86 o 
   0   2   8       11.46        9.41      3.70 o 
   1   2   8      215.40      220.47      7.06 o 
   2   2   8        2.44        1.68      1.56 o 
   3   2   8       27.02       30.10      4.95 o 
   4   2   8        0.29        1.55      2.68 o 
   5   2   8        4.73        3.81      3.16 o 
  -5   3   8        3.39        3.36      3.41 o 
  -4   3   8        1.70        2.85      2.30 o 
  -3   3   8        0.98        2.98      2.06 o 
  -2   3   8        8.95        7.00      3.31 o 
  -1   3   8        0.04        3.01      1.50 o 
   0   3   8        2.30        1.93      0.86 o 
   1   3   8       19.99       17.31      3.25 o 
   2   3   8       60.09       53.11      6.23 o 
   3   3   8        7.34        6.69      1.85 o 
   4   3   8        0.91        1.73      2.42 o 
  -5   4   8        1.23        0.00      1.58 o 
  -4   4   8        2.81        2.03      1.61 o 
  -3   4   8        1.24        0.00      1.49 o 
  -2   4   8        0.42        0.00      1.55 o 
  -1   4   8        1.67        0.59      1.79 o 
   0   4   8        2.27        1.06      1.36 o 
   1   4   8       21.53       18.93      2.73 o 
   2   4   8       20.17       21.10      2.70 o 
   3   4   8        8.22        8.23      2.67 o 
   4   4   8        0.48        3.26      2.14 o 
  -4   5   8        0.03        0.05      1.38 o 
  -3   5   8        4.85        5.33      2.36 o 
  -2   5   8       16.93       13.39      4.45 o 
  -1   5   8        4.92        3.65      2.96 o 
   0   5   8        0.37        1.22      1.23 o 
   1   5   8       25.65       24.09      2.79 o 
   2   5   8       56.34       44.36      5.84 o 
   3   5   8       12.51       16.90      3.99 o 
  -3   6   8        2.67        7.23      3.36 o 
  -2   6   8        0.82        1.13      1.24 o 
  -1   6   8       11.57       10.54      2.78 o 
   0   6   8       18.94       19.05      2.49 o 
   1   6   8        0.26        2.34      1.26 o 
   2   6   8        0.46        1.98      0.95 o 
  -2   7   8        0.07        0.96      3.03 o 
  -1   7   8        0.07        0.00      3.32 o 
   0   7   8        4.38        3.38      1.57 o 
   1   7   8        0.12        0.00      1.54 o 
  -2  -7   9        0.21        1.62      1.76 o 
  -1  -7   9        0.25        0.11      1.77 o 
   0  -7   9        0.38        2.67      2.56 o 
   1  -7   9        1.98        0.00      1.64 o 
   2  -7   9        0.00        0.00      1.83 o 
  -3  -6   9        1.43        1.74      2.11 o 
  -2  -6   9        3.09        1.75      2.14 o 
  -1  -6   9        0.25        0.30      1.76 o 
   0  -6   9        0.24        0.20      1.21 o 
   1  -6   9        1.18        2.85      1.69 o 
   2  -6   9        0.21        0.85      2.16 o 
   3  -6   9        0.03        1.63      2.62 o 
  -4  -5   9        0.01        6.56      4.77 o 
  -3  -5   9        0.01        1.01      2.93 o 
  -2  -5   9        4.46        3.42      2.65 o 
  -1  -5   9       10.69       12.26      6.13 o 
   0  -5   9        4.89        4.06      1.44 o 
   1  -5   9       16.73       12.88      2.14 o 
   2  -5   9        1.34        1.15      1.13 o 
   3  -5   9        5.13        4.32      2.43 o 
   4  -5   9        0.01        0.00      1.59 o 
  -4  -4   9        0.02        1.75      2.32 o 
  -3  -4   9        0.01        0.87      2.97 o 
  -2  -4   9       28.61       30.99      7.26 o 
  -1  -4   9       21.23       24.39      3.45 o 
   0  -4   9        6.30        7.92      2.59 o 
   1  -4   9        1.60        2.93      2.64 o 
   2  -4   9       44.03       41.72      3.55 o 
   3  -4   9        0.97        0.04      1.22 o 
   4  -4   9        0.00        0.06      1.21 o 
  -4  -3   9        3.36        5.39      2.78 o 
  -3  -3   9        0.33        0.22      1.36 o 
  -2  -3   9       33.00       33.99      5.04 o 
  -1  -3   9       14.88       18.25      3.18 o 
   0  -3   9       22.83       26.01      3.71 o 
   1  -3   9        1.70        1.12      0.90 o 
   2  -3   9        5.11        3.69      1.34 o 
   3  -3   9        3.55        3.74      1.10 o 
   4  -3   9        0.52        2.64      1.16 o 
   5  -3   9        1.31        0.00      0.97 o 
  -5  -2   9        0.03        0.68      1.59 o 
  -4  -2   9        0.02        5.41      3.13 o 
  -3  -2   9        2.97        3.95      1.37 o 
  -2  -2   9       48.41       49.03      7.31 o 
  -1  -2   9       21.19       24.59      3.39 o 
   0  -2   9        0.27        0.00      2.44 o 
   1  -2   9       14.55       13.91      2.74 o 
   3  -2   9        3.47        5.00      1.33 o 
   4  -2   9        0.21        1.06      1.34 o 
   5  -2   9        0.00        0.00      1.03 o 
  -5  -1   9        0.23        0.00      1.80 o 
  -4  -1   9        0.21        0.35      1.87 o 
  -3  -1   9        0.91        2.43      1.78 o 
  -2  -1   9        1.45        3.53      2.10 o 
  -1  -1   9       93.08      120.91     15.77 o 
   0  -1   9      105.48      107.20     15.90 o 
   1  -1   9       13.79       14.03      2.78 o 
   2  -1   9        0.11        0.00      1.29 o 
   3  -1   9       13.54       15.34      1.90 o 
   4  -1   9        2.01        1.81      1.16 o 
   5  -1   9        0.71        0.00      1.43 o 
  -5   0   9        0.13        2.31      1.83 o 
  -4   0   9        7.19        4.62      1.61 o 
  -3   0   9        3.22        7.60      2.19 o 
  -2   0   9       57.91       56.18      6.54 o 
  -1   0   9       27.72       28.14      5.86 o 
   0   0   9      217.17      249.63     12.45 o 
   1   0   9       59.78       68.25      9.59 o 
   2   0   9        1.51        0.52      1.07 o 
   3   0   9        1.74        1.88      1.22 o 
   4   0   9        4.45        3.37      2.45 o 
   5   0   9        0.40        3.64      1.97 o 
  -5   1   9        0.74        0.59      1.92 o 
  -4   1   9        1.04        3.64      2.88 o 
  -3   1   9       60.22       61.09      5.53 o 
  -2   1   9        3.16        6.78      2.11 o 
  -1   1   9        6.95        5.99      2.01 o 
   0   1   9        1.29        2.78      1.47 o 
   1   1   9       26.67       26.38      4.24 o 
   2   1   9        8.42        8.06      1.49 o 
   4   1   9        0.13        0.30      1.31 o 
  -5   2   9        3.67        2.31      2.14 o 
  -4   2   9        1.56        2.97      2.85 o 
  -3   2   9        0.04        1.75      1.75 o 
  -2   2   9        1.22        1.56      1.93 o 
  -1   2   9        0.98        1.91      0.89 o 
   0   2   9       17.33       22.91      3.67 o 
   1   2   9        4.84        2.84      1.70 o 
   2   2   9       30.63       29.97      3.06 o 
   3   2   9        0.12        0.97      2.25 o 
   4   2   9        5.40        3.86      1.78 o 
  -4   3   9        8.86        4.32      3.45 o 
  -3   3   9       29.67       27.64      3.18 o 
  -2   3   9        4.24        4.36      2.39 o 
  -1   3   9        4.87        3.25      1.80 o 
   0   3   9        0.70        5.00      1.55 o 
   1   3   9       29.35       23.83      4.38 o 
   2   3   9       29.12       23.15      3.94 o 
   3   3   9        1.13        3.66      1.79 o 
   4   3   9        0.31        0.00      1.63 o 
  -4   4   9        1.18        1.70      2.02 o 
  -3   4   9        0.02        1.67      1.66 o 
  -2   4   9       13.47       10.71      2.65 o 
  -1   4   9       24.72       18.05      3.17 o 
   0   4   9       19.31       22.14      3.54 o 
   1   4   9       38.64       34.08      4.72 o 
   2   4   9        0.05        1.05      1.02 o 
   3   4   9        0.61        3.70      1.57 o 
  -3   5   9        0.55        1.97      1.83 o 
  -2   5   9        3.31        2.36      3.39 o 
  -1   5   9        4.39        3.94      2.36 o 
   0   5   9        0.00        1.16      2.77 o 
   1   5   9       13.96       12.66      3.29 o 
   2   5   9        4.16        3.94      2.18 o 
  -2   6   9        0.50        1.68      1.05 o 
  -1   6   9        0.02        1.43      1.10 o 
   0   6   9        3.56        6.63      1.92 o 
   1   6   9        1.70        3.88      2.60 o 
   0  -7  10        1.28        3.66      3.29 o 
  -2  -6  10        1.38        6.64      2.78 o 
  -1  -6  10        1.89        0.00      1.82 o 
   0  -6  10        4.15        7.00      2.30 o 
   1  -6  10        4.89        3.11      1.41 o 
   2  -6  10        3.53        0.00      3.95 o 
  -3  -5  10        7.66        6.18      2.75 o 
  -2  -5  10       17.04       20.35      5.49 o 
  -1  -5  10        4.39        3.49      2.01 o 
   0  -5  10        0.03        2.54      1.30 o 
   1  -5  10        5.42        2.93      1.92 o 
   2  -5  10        1.06        0.95      1.56 o 
   3  -5  10        0.32        0.00      4.38 o 
  -3  -4  10        3.06        4.83      1.77 o 
  -2  -4  10        2.56        4.53      2.07 o 
  -1  -4  10        6.27        5.99      2.63 o 
   0  -4  10        0.04        0.00      1.76 o 
   1  -4  10        0.07        1.10      1.54 o 
   2  -4  10        2.29        4.81      1.38 o 
   3  -4  10        0.09        1.52      1.21 o 
   4  -4  10        2.43        1.46      1.27 o 
  -4  -3  10        0.09        2.24      1.65 o 
  -3  -3  10        0.39        4.64      1.83 o 
  -2  -3  10        8.25        9.37      2.93 o 
  -1  -3  10       32.25       29.79      4.29 o 
   0  -3  10       10.98       12.52      2.51 o 
   1  -3  10        8.56        4.31      3.04 o 
   2  -3  10        0.79        1.02      2.55 o 
   3  -3  10        3.37        3.19      3.20 o 
   4  -3  10        1.39        2.02      0.87 o 
  -4  -2  10        0.44        1.37      1.68 o 
  -3  -2  10        1.42        0.95      1.97 o 
  -2  -2  10       15.52       20.09      6.21 o 
  -1  -2  10       77.88       86.82      6.21 o 
   0  -2  10       30.28       32.88      6.53 o 
   1  -2  10        4.08        1.65      2.78 o 
   2  -2  10       11.40        7.87      2.01 o 
   3  -2  10        0.74        4.32      2.03 o 
   4  -2  10        0.13        3.61      1.55 o 
  -4  -1  10        6.53        5.28      3.24 o 
  -3  -1  10       19.85       20.39      3.42 o 
  -2  -1  10        7.27        7.21      2.00 o 
  -1  -1  10       14.37       13.36      3.23 o 
   0  -1  10       12.34       10.35      2.63 o 
   1  -1  10        4.78        0.00      2.55 o 
   2  -1  10        1.60        2.00      2.05 o 
   3  -1  10        0.16        1.54      1.31 o 
   4  -1  10        0.03        2.23      1.23 o 
  -4   0  10        2.79        4.51      2.28 o 
  -3   0  10        2.48        4.83      2.13 o 
  -2   0  10       29.13       25.10      3.35 o 
  -1   0  10        2.22        2.24      1.62 o 
   0   0  10        2.97        4.05      2.43 o 
   1   0  10       20.08       19.26      4.19 o 
   2   0  10        0.00        4.17      1.95 o 
   3   0  10        0.83        1.56      2.33 o 
   4   0  10        1.63        1.88      1.64 o 
  -4   1  10        0.67        4.62      1.73 o 
  -3   1  10        3.15        4.32      2.64 o 
  -2   1  10        3.32        3.53      1.68 o 
  -1   1  10        5.42        4.88      1.63 o 
   0   1  10       28.09       28.92      5.86 o 
   1   1  10        7.31        8.90      3.61 o 
   2   1  10        2.11        1.98      2.78 o 
   3   1  10        1.75        2.94      1.46 o 
   4   1  10        0.03        5.46      1.98 o 
  -4   2  10       17.19       17.92      3.36 o 
  -3   2  10        0.39        1.90      1.52 o 
  -2   2  10       27.56       21.01      5.85 o 
  -1   2  10       10.00       11.42      5.95 o 
   0   2  10       20.66       18.88      4.17 o 
   1   2  10        7.42        5.23      2.51 o 
   2   2  10        0.23        1.08      1.67 o 
   3   2  10        0.00        1.96      4.59 o 
  -4   3  10        2.72        0.75      1.74 o 
  -3   3  10       21.76       28.62      7.45 o 
  -2   3  10        2.53       10.22      4.39 o 
  -1   3  10        1.11        2.44      3.81 o 
   0   3  10        1.04        2.33      1.56 o 
   1   3  10        0.23        2.41      1.49 o 
   2   3  10        1.55        1.41      1.43 o 
  -3   4  10        0.00        2.56      2.19 o 
  -2   4  10        0.82        1.81      1.86 o 
  -1   4  10        0.08        0.79      2.36 o 
   0   4  10        0.47        0.10      1.16 o 
   1   4  10        2.20        0.13      1.75 o 
   2   4  10        0.00        2.96      1.25 o 
  -2   5  10        0.81        1.01      1.41 o 
  -1   5  10        0.01        3.53      1.84 o 
   0   5  10        0.04        2.20      1.73 o 
   1   5  10        1.55        1.21      1.17 o 
   0  -6  11        0.06        2.02      1.65 o 
  -2  -5  11        4.81        4.93      2.44 o 
  -1  -5  11        0.07        1.67      1.58 o 
   0  -5  11        0.10        2.09      1.96 o 
   1  -5  11        4.60        3.64      1.88 o 
   2  -5  11        0.18        0.71      2.22 o 
  -3  -4  11        8.71       10.99      5.41 o 
  -2  -4  11        9.04        9.01      3.49 o 
  -1  -4  11       10.30        8.29      2.21 o 
   0  -4  11        0.04        0.00      2.00 o 
   1  -4  11        0.62        0.00      2.34 o 
   2  -4  11        1.31        3.42      1.12 o 
   3  -4  11        1.72        4.23      3.11 o 
  -3  -3  11        0.82        0.59      1.97 o 
  -2  -3  11       12.80       10.23      3.50 o 
  -1  -3  11        6.88        7.61      2.60 o 
   0  -3  11        0.16        2.83      1.79 o 
   1  -3  11        0.24        3.85      2.06 o 
   2  -3  11        0.36        3.32      2.97 o 
   3  -3  11        0.74        6.73      2.91 o 
  -3  -2  11        2.84        7.03      2.67 o 
  -2  -2  11        0.12        2.42      3.77 o 
  -1  -2  11        0.82        0.98      1.45 o 
   0  -2  11        0.01        0.00      2.62 o 
   1  -2  11        4.39        4.11      1.75 o 
   2  -2  11        3.23        1.10      1.61 o 
   3  -2  11        0.31        2.51      1.61 o 
  -4  -1  11        0.01        2.92      1.95 o 
  -3  -1  11        0.00        1.24      2.09 o 
  -2  -1  11        0.17        2.07      2.29 o 
  -1  -1  11        1.65        6.99      4.06 o 
   0  -1  11       10.80       10.73      3.47 o 
   1  -1  11        0.47        3.50      2.12 o 
   2  -1  11        0.01        3.54      3.65 o 
   3  -1  11        1.97        4.16      1.07 o 
  -4   0  11        0.86        2.11      1.65 o 
  -3   0  11        2.20        4.21      2.21 o 
  -2   0  11        1.33        2.59      1.74 o 
  -1   0  11        3.51        8.49      4.22 o 
   0   0  11        0.95        2.87      2.59 o 
   1   0  11        0.02        1.21      0.97 o 
   3   0  11        0.02        3.28      2.77 o 
  -2   1  11        0.18        2.15      2.32 o 
  -1   1  11        3.24        3.24      1.53 o 
   0   1  11        0.22        0.53      1.63 o 
   1   1  11        0.12        2.58      1.57 o 
   2   1  11        0.63        1.45      2.12 o 
   3   1  11        2.02        8.30      2.27 o 
  -3   2  11        0.29        2.85      6.28 o 
  -2   2  11        0.59        4.58      2.84 o 
  -1   2  11        0.55        3.52      3.44 o 
   0   2  11       14.60       15.69      2.79 o 
   1   2  11        0.02        1.73      1.22 o 
   2   2  11        0.08        2.12      1.14 o 
   3   2  11        0.02        4.62      1.64 o 
  -3   3  11        0.12        1.45      2.01 o 
  -2   3  11        0.00        0.00      1.89 o 
  -1   3  11        0.28        4.50      1.69 o 
   0   3  11        1.66        2.54      1.36 o 
   1   3  11        4.94        9.39      2.88 o 
   2   3  11        0.74        1.74      1.42 o 
  -2   4  11        1.86        4.52      2.29 o 
  -1   4  11        1.28        3.48      1.72 o 
   0   4  11        0.30        1.61      1.23 o 
   1   4  11        0.00        4.04      2.06 o 
  -1  -4  12        1.30        0.75      1.98 o 
   0  -4  12        0.16        2.25      1.85 o 
   1  -4  12        0.06        3.30      1.89 o 
  -2  -3  12        0.55        0.00      2.80 o 
  -1  -3  12        0.05        0.00      1.46 o 
   0  -3  12        2.48        3.47      1.71 o 
   1  -3  12        2.04        4.44      1.95 o 
   2  -3  12        0.04        0.14      2.73 o 
  -2  -2  12        0.01        1.51      1.84 o 
   0  -2  12        0.26        0.00      1.78 o 
   1  -2  12        0.00        2.36      3.29 o 
   2  -2  12        0.03        1.64      2.93 o 
  -3  -1  12        0.10        2.70      2.37 o 
  -2  -1  12        0.23        3.16      4.83 o 
  -1  -1  12        0.24        1.69      1.42 o 
   0  -1  12        2.03        2.97      2.32 o 
   1  -1  12        0.25        0.59      1.91 o 
   2  -1  12        0.39        0.00      1.84 o 
  -3   0  12        0.00        3.82      3.74 o 
  -2   0  12        1.20        1.48      2.74 o 
   0   0  12        3.08        3.63      2.62 o 
   1   0  12        0.96        3.11      1.64 o 
   2   0  12        5.10        3.47      4.10 o 
  -2   1  12        0.68        1.54      1.86 o 
  -1   1  12       10.45       12.11      3.18 o 
   0   1  12        3.46        8.49      3.83 o 
   1   1  12        2.43        0.59      0.89 o 
   2   1  12        0.02        0.00      3.95 o 
  -2   2  12        0.23        5.95      3.97 o 
  -1   2  12        0.71        4.31      4.09 o 
   0   2  12        2.04        4.36      2.89 o 
   1   2  12        2.64        4.13      1.57 o 
  -1   3  12        5.20        7.68      3.31 o 
   0   3  12        0.06        2.63      1.57 o 
   0  -1  13        0.01        3.27      3.20 o 
   0   0  13        1.23        3.35      1.94 o 
                                                 
